# Supplementary material for: Ranking network mechanisms by how they fit diverse experiments and deciding on E. coli's ammonium transport and assimilation network
Source: NPJ Syst Biol Appl. 2019 Apr 12;5:14. doi: 10.1038/s41540-019-0091-6 (PMC6461619; doi:10.1038/s41540-019-0091-6)
Supplement: Supplementary file 2 — Tables S1 - S4 and S10 - S13 [file 41540_2019_91_MOESM2_ESM.xlsx]

## Sheet: Table S1
	Table S1 Rate equations of the models (n = 23)
	Description	Rate equation
	GlnBUMP0 uridylylation
	GlnBUMP1 deuridylylation
	GlnBUMP1 uridylylation
	GlnBUMP2 deuridylylation
	GlnBUMP2 uridylylation
	GlnBUMP3 deuridylylation
	GlnKUMP0 uridylylation
	GlnKUMP1 deuridylylation
	GlnKUMP1 uridylylation
	GlnKUMP2 deuridylylation
	GlnKUMP2 uridylylation
	GlnKUMP3 deuridylylation
	GS adenylylation
	GSAMP deadenylylation
	GDH reaction
	GOGAT reaction
	GS reaction
	AmtB-mediated ammonium transport
	Unfacilitated NH3 diffusion via cytoplasmic membrane
	Glutamate consumption by transaminases
	Glutamate incorporation in protein
	Glutamine consumption by transaminases
	Glutamine incorporation in protein

## Sheet: Table S2
	Table S2 Description of the model variables
	The variables (n = 13) are computed using the initial values and balance equations. The square brackets in the column “Variable” denote concentrations.
	The initial values for [GlnKUMP0] and [GS] are equal to [GlnKtotal] and [GStotal], respectively, which are experiment-dependent parameters (see Section 2 of Supplementary Information).
	Variable	Description	Initial value	Balance equation
	[GlnBUMP0]	Trimer of the GlnB protein without UMP	0.00065 mM [1]
	[GlnBUMP1]	GlnB with one UMP group	0 mM
	[GlnBUMP2]	GlnB with two UMP groups	0 mM
	[GlnBUMP3]	GlnB with three UMP groups	0 mM
	[GlnKUMP0]	Trimer of the GlnK protein without UMP	See legend
	[GlnKUMP1]	GlnK with one UMP group	0 mM
	[GlnKUMP2]	GlnK with two UMP groups	0 mM
	[GlnKUMP3]	GlnK with three UMP groups	0 mM
	[GS]	Dodecamer of glutamine synthetase	See legend
	[GSAMP]	Adenylylated GS	0 mM
	[GLU]	Glutamate	80 mM [2]
	[GLN]	Glutamine	2 mM [2]
	[NHx,int]	Total of internal NH4+ and NH3	0.02 mM [3]

## Sheet: Table S3
	Table S3 Description of the model auxiliary variables
	The auxiliary variables (n = 33) are computed using the equations below.
	Variable	Description	Unit	Equation
	j	Theoretical accumulation factor of NH4+	-
	kdiff	Mass transfer capacity coefficient for NH3	min-1
	Ka	Equilibrium constant for ammonium	mM
	[H+ext]	External H+	mM
	[H+int]	Internal H+	mM
	[NH4+ext]	External NH4+	mM
	[NH3ext]	External NH3	mM
	[NHx,surf]	Total of NH4+ and NH3 at the cell surface	mM	For Yuan, [NHx,surf] is determined by solving This equation can be transformed into a quadratic equation of [NHx,surf] and thus [NHx,surf] can be calculated. For Kim and Radchenko, [NHx,surf] is assumed to be equal to [NHx,ext].
	[NH4+surf]	NH4+ at the cell surface	mM
	[NH3surf]	NH3 at the cell surface	mM
	[NH4+int]	Internal NH4+	mM
	[NH3int]	Internal NH3	mM
	[GlnBUMP0OG1]	GlnB with one 2-oxoglutarate	mM
	[GlnBUMP3OG3]	Triuridylylated GlnB with three 2-oxoglutarate	mM
	[GlnKUMP0OG0]	2-oxoglutarate-free GlnK	mM
	[GlnKUMP0OG1]	GlnK with one 2-oxoglutarate	mM
	[GlnKUMP0OG2]	GlnK with two 2-oxoglutarate	mM
	[GlnKUMP0OG3]	GlnK with three 2-oxoglutarate	mM
	[AmtBGlnKfree]	GlnK-free AmtB	mM
	[GlnKAmtB]	GlnK-AmtB complex	mM
	[GlnKUMP0,cyt]	Cytoplasmic GlnKUMP0	mM
	qad	Factor for GS adenylylation	-
	Vadapp	Apparent maximum reaction rate of GS adenylylation	mM min-1
	qdead	Factor for GSAMP deadenylylation	-
	Vdeadapp	Apparent maximum reaction rate of GSAMP deadenylylation	mM min-1
	nAMP	Average number of adenylylated subunits in GS dodecamer	-
	qgs	Factor for GS reaction	-
	Vgs	Maximum rate of GS reaction	mM min-1
	Vgsapp	Apparent maximum rate of GS reaction	mM min-1
	Vamtb	Maximum rate of AmtB-mediated ammonium transport	mM min-1
	Vamtbapp	Apparent maximum rate of AmtB-mediated ammonium transport	mM min-1
	t	Doubling time	min
	m	Specific growth rate	min-1

## Sheet: Table S4
	Table S4 Description of the model parameters
	The “Class” column shows parameter class (see the main text). We used class I (n = 42), class II (n = 34), and class III (n = 3) parameters.
	“US” in the class column indicates unsearched parameters in parameter estimation (n = 36).
	The parameter set shown in "Value used for the refined active transporter model" is the same as the parameter set highlighted in yellow in Table S10.
	Category	Parameter	Description	Class	Reference value	Value used for the refined active transporter model
	Constant molecular concentration	[UTase]	Uridylyltransferase/uridylyl-removing enzyme	US	0.0006 mM [4]	0.0006 mM
		[GlnKtotal]	Total GlnK for Yuan	I	0.0020 mM [1]	0.0019 mM
			Total GlnK for Kim ([GlnKtotal]*)	I	0.0020 mM [1]	0.0020 mM
			Total GlnK for Radchenko	I	0.0020 mM [1]	0.0020 mM
		[GStotal]	Total GS for Yuan	I	0.007 mM [1, 5, 6]	0.006 mM
			Total GS for Kim ([GStotal]*)	I	0.007 mM [1, 5, 6]	0.011 mM
			Total GS for Radchenko	I	0.007 mM [1, 5, 6]	0.012 mM
		[AmtBtotal]	Total AmtB for Yuan	I	0.0015 mM [7, 8]	0.0016 mM
			Total AmtB for Kim ([AmtBtotal]*)	I	0.0015 mM [7, 8]	0.0017 mM
			Total AmtB for Radchenko	I	0.0015 mM [7, 8]	0.0017 mM
		[ATP]	Adenosine triphosphate	US	9.6 mM [9]	9.6 mM
		[ADP]	Adenosine diphosphate	US	0.56 mM [9]	0.56 mM
		[UTP]	Uridine triphosphate	US	8.3 mM [9]	8.3 mM
		[UMP]	Uridine monophosphate	US	0.01 mM [10]	0.01 mM
		[PPi]	Pyrophosphate	US	0.05 mM [11]	0.05 mM
		[Pi]	Inorganic phosphate	US	10 mM [11]	10 mM
		[NADPH]	Reduced nicotinamide adenine dinucleotide phosphate	US	0.12 mM [9]	0.12 mM
		[NADP]	Nicotinamide adenine dinucleotide phosphate	US	0.076 mM [12-15]	0.076 mM
	UTase	kcatutglnb	kcat of uridylylation of GlnB by UTase	I	137 min-1 [4]	132 min-1
		Kutgln	Dissociation constant of UTase for glutamine	I	0.07 mM [4]	0.06 mM
		Kutiglnb	Dissociaton constant of UTase for GlnB	I	0.0018 mM [4]	0.0019 mM
		Kutglnb	Michaelis constant of UTase for GlnB	I	0.003 mM [4]	0.003 mM
		Kutiglnbump	Dissociation constant of UTase for uridylylated GlnB	I	0.0035 mM [4]	0.0036 mM
		Kututp	Michaelis constant of UTase for UTP	I	0.04 mM [4]	0.04 mM
		Kutippi	Dissociation constant of UTase for PPi	I	0.1135 mM [4]	0.1079 mM
		kcaturglnb	kcat of deuridylylation of GlnB by UTase	I	5.5 min-1 [4]	2.8 min-1
		Kurglnbump	Michaelis constant of UTase for uridylylated GlnB	I	0.0023 mM [4]	0.0046 mM
		Kurump	Michaelis constant of UTase for UMP	I	8.4 mM [4]	8.3 mM
		Kurgln	Dissociation constant of UTase for glutamine	I	0.07 mM [4]	0.06 mM
		kcatutglnk	kcat of uridylylation of GlnK by UTase	II	137 min-1 [4]	74 min-1
		Kutiglnk	Dissociation constant of UTase for GlnK	II	0.0018 mM [4]	0.0018 mM
		Kutglnk	Michaelis constant of UTase for GlnK	II	0.003 mM [4]	0.005 mM
		Kutiglnkump	Dissociation constant of UTase for uridylylated GlnK	II	0.0035 mM [4]	0.0025 mM
		kcaturglnk	kcat of deuridylylation of GlnK by UTase	II	5.5 min-1 [4]	17.3 min-1
		Kurglnkump	Michaelis constant of UTase for uridylylated GlnK	II	0.0023 mM [4]	0.0020 mM
	GlnB	Kglnbog1	Dissociation constant of GlnBOG1	I	0.005 mM [4]	0.005 mM
		Kglnbog2	Dissociation constant of GlnBOG2	I	0.15 mM [4]	0.14 mM
		Kglnbog3	Dissociation constant of GlnBOG3	I	0.15 mM [4]	0.15 mM
		Kglnbumpog1	Dissociation constant of GlnBUMPOG1	I	0.025 mM [4]	0.024 mM
		Kglnbumpog2	Dissociation constant of GlnBUMPOG2	I	0.15 mM [4]	0.15 mM
		Kglnbumpog3	Dissociation constant of GlnBUMPOG3	I	0.15 mM [4]	0.13 mM
	GlnK	Kglnkog1	Dissociation constant of GlnKOG1	II	5 mM (see Section 7.4 of SI)	10 mM
		Kglnkog2	Dissociation constant of GlnKOG2	II	5 mM (see Section 7.4 of SI)	5 mM
		Kglnkog3	Dissociation constant of GlnKOG3	II	5 mM (see Section 7.4 of SI)	5 mM
		Kglnkamtb	Dissociation constant of GlnKAmtB	III	5 x 10-6 mM	6 x 10-8 mM
	ATase	Vad	Vmax of adenylylation by ATase	II	0.5 mM min-1 [16]	0.4 mM min-1
		Kadgs	Michaelis constant of ATase for GS	II	1.703 x 10-3 mM [16]	7.485 x 10-5 mM
		Kadglnbog	Dissociation constant of ATase for GlnBUMP0OG1	II	1.052 x 10-5 mM [16]	1.199 x 10-5 mM
		Kadgln	Dissociation constant of ATase for glutamine	II	0.9714 mM [16]	0.9525 mM
		a1	Factor used in qad	US	10-22 [16]	10-22 mM
		b1	Factor used in qad	II	0.5166 [16]	0.7533
		c1	Factor used in qad	II	0.5974 [16]	0.2959
		d1	Factor used in qad	II	0.0387 [16]	0.0158
		Vdead	Vmax of deadenylylation by ATase	II	0.5 mM min-1 [16]	0.7 mM min-1
		Kdeadgsamp	Michaelis constant of ATase for GSAMP	II	2.015 x 10-4 mM [16]	4.479 x 10-4 mM
		Kdeadglnbog	Dissociation constant of ATase for GlnBUMP0OG1	II	2.274 x 10-6 mM [16]	2.589 x 10-6 mM
		Kdeadgln	Dissociation constant of ATase for glutamine	II	0.04444 mM [16]	0.20236 mM
		Kdeadglnbump	Dissociation constant of ATase for GlnBUMP3OG3	II	1.805 x 10-5 mM [16]	7.075 x 10-6 mM
		e1	Factor used in qdead	US	10-22 [16]	10-22
		f1	Factor used in qdead	II	2.766 [16]	0.663
		g1	Factor used in qdead	II	3.323 [16]	14.427
		h1	Factor used in qdead	II	0.2148 [16]	0.2075
		i1	Factor used in qdead	US	10-22 [16]	10-22
		j1	Factor used in qdead	US	10-22 [16]	10-22
		k1	Factor used in qdead	US	10-22 [16]	10-22
		l1	Factor used in qdead	II	0.02316 [16]	0.01741
		m1	Factor used in qdead	II	0.8821 [16]	0.8794
		n1	Factor used in qdead	II	8.491 [16]	9.963
		o1	Factor used in qdead	II	0.8791 [16]	1.2917
	GDH	Vgdh	Vmax of GDH for Yuan	I	360 mM min-1 [16, 17]	252 mM min-1
			Vmax of GDH for Kim	I	360 mM min-1 [16, 17]	353 mM min-1
			Vmax of GDH for Radchenko	I	360 mM min-1 [16, 17]	387 mM min-1
		Kgdhog	Michaelis constant of GDH for 2-oxoglutarate	I	0.32 mM [18]	0.52 mM
		Kgdhnh	Michaelis constant of GDH for NH4+	US	1.1 mM [18]	1.1 mM
		Kgdhglu	Michaelis constant of GDH for glutamate	I	10 mM [19]	6 mM
		Kgdhnadph	Michaelis constant of GDH for NADPH	I	0.04 mM [18]	0.05 mM
		Kgdhnadp	Michaelis constant of GDH for NADP	I	0.042 mM [18]	0.035 mM
		Kgdheq	Equilibrium constant of GDH	US	1290 mM-1 [19]	1290 mM-1
	GOGAT	Vgog	Vmax of GOGAT for Yuan	I	72 mM min-1 [16, 17]	31 mM min-1
			Vmax of GOGAT for Kim	I	72 mM min-1 [16, 17]	83 mM min-1
			Vmax of GOGAT for Radchenko	I	72 mM min-1 [16, 17]	103 mM min-1
		Kgoggln	Michaelis constant of GOGAT for glutamine	I	0.175 mM [20]	0.287 mM
		Kgogog	Michaelis constant of GOGAT for 2-oxoglutarate	I	0.007 mM [20]	0.007 mM
		Kgognadph	Michaelis constant of GOGAT for NADPH	I	0.0015 mM [20]	0.0016 mM
		Kgogglu	Michaelis constant of GOGAT for glutamate	I	11 mM [20]	7 mM
		Kgognadp	Michaelis constant of GOGAT for NADP	I	0.0037 mM [20]	0.0034 mM
	GS	kcatgs	kcat of GS	I	38571 min-1 (see Section 7.3 of SI)	53049 min-1
		Kgsatp	Michaelis constant of GS for ATP	I	0.35 mM [21]	0.26 mM
		Kgsglu	Michaelis constant of GS for glutamate	I	4.1 mM [21]	4.1 mM
		Kgsnh	Michaelis constant of GS for NH4+	US	0.1 mM [21]	0.1 mM
		Kgsadp	Michaelis constant of GS for ADP	I	0.0585 mM [21]	0.0731 mM
		Kgspi	Michaelis constant of GS for Pi	I	3.7 mM [21]	4.5 mM
		Kgsgln	Michaelis constant of GS for glutamine	I	5.65 mM [21]	5.81 mM
		Kgseq	Equilibrium constant of GS	US	460 [22]	460
		aamp	Factor used in qgs	US	10 [16]	10
		bamp	Factor used in qgs	US	2.3667 [16]	2.3667
		camp	Factor used in qgs	US	0.1012 [16]	0.1012
		damp	Factor used in qgs	US	10.8688 [16]	10.8688
		n1amp	Exponent used in qgs	US	1.1456 [16]	1.1456
		n2amp	Exponent used in qgs	US	19.2166 [16]	19.2166
	AmtB	kcatamtb	kcat of AmtB-mediated ammonium transport	I	4.86 x 105 min-1 [23]	7.95 x 105 min-1
		Kamtbnh	Michaelis constant of AmtB for NH4+	US	0.005 mM [23-25]	0.005 mM
	Growth	t0	Minimal doubling time for Yuan WT	II	90 min [2]	110 min
			Minimal doubling time for Yuan DGDH	II	90 min [2]	135 min
			Minimal doubling time for Yuan DGOGAT	II	90 min [2]	60 min
			Minimal doubling time for Kim (glucose)	II	45 min [2, 3]	46 min
		Kgrowthglu	Constant that determines dependence of t on glutamate for Yuan	II	49.5 mM [2]	57.5 mM
			Constant that determines dependence of t on glutamate for Kim	II	49.5 mM [2]	31.2 mM
		Kgrowthgln	Constant that determines dependence of t on glutamine for Yuan	II	1.77 mM [2]	0.85 mM
			Constant that determines dependence of t on glutamine for Kim	II	1.77 mM [2]	1.51 mM
	Glutamate and glutamine consumption	GLUdemn	Biosynthetic requirement of glutamate for amino transfer (used in Yuan and Kim)	I	2132 mM [26]	2117 mM
		GLUdemf	Biosynthetic requirement of whole glutamate molecule (used in Yuan and Kim)	I	318 mM [26]	316 mM
		GLNdemn	Biosynthetic requirement of glutamine for amino transfer (used in Yuan and Kim)	I	542 mM [26]	645 mM
		GLNdemf	Biosynthetic requirement of whole glutamine molecule (used in Yuan and Kim)	I	75 mM [26]	85 mM
	Others	DY	Transmembrane electrical potential	US	-0.15 V	-0.15 V
		R	Gas constant	US	8.314 C V K-1 mol-1	8.314 C V K-1 mol-1
		T	Temperature for Yuan	US	310 K [2]	310 K
			Temperature for Kim	US	310 K [3]	310 K
			Temperature for Radchenko	US	303 K [27]	303 K
		F	Faraday constant	US	96485 C mol-1	96485 C mol-1
		Pcm	Permeability coefficient for cytoplasmic membrane	II	0.077 m min-1 [3]	0.073 m min-1
		Vcell	Cell volume	US	2.15 x 10-18 m3 [28]	2.15 x 10-18 m3
		Acell	Cell surface area	US	9.18 x 10-12 m2 [28]	9.18 x 10-12 m2
		pKa	pKa for ammonium for Yuan (T = 310 K)	US	8.95 [29, 30]	8.95
			pKa for ammonium for Kim (T = 310 K)	US	8.95 [29, 30]	8.95
			pKa for ammonium for Radchenko (T = 303 K)	US	9.09 [29, 30]	9.09
		pHext	External pH for Yuan	US	7.0 [2]	7.0
			External pH for Kim	US	7.4 [3]	7.4
			External pH for Radchenko	US	7.0	7.0
		pHint	Internal pH	US	7.6 [31, 32]	7.6
		kdb	Mass transfer capacity coefficient for diffusion barrier (used in Yuan)	III	12.7 min-1	13.9 min-1
		k	Proportional constant relating internal ammonium and 2-oxoglutarate (used in Kim)	II	10.9 mM [2]	7.9 mM
		Nint*	Internal NH4+ concentration below which AmtB is activated [used in Kim (glucose)]	US	0.033 mM [3]	0.033 mM
			Internal NH4+ concentration below which AmtB is activated [used in Kim (glycerol)]	US	0.019 mM [3]	0.019 mM
			Internal NH4+ concentration below which AmtB is activated [used in Kim (G6P + gluconate)]	US	0.057 mM [3]	0.057 mM
		[OGbasal]	2-oxoglutarate concentration at N-rich (used in Kim)	II	0.7 mM [2, 33]	0.6 mM
		Vmedium	Medium volume per cell (used in Radchenko)	US	6.7 x 10-16 m3 (See Section 2.3.1 of SI)	6.7 x 10-16 m3
		[NHxext]t<0	NHx concentration before N-upshift (used in Radchenko).	III	10-4 mM	1.5 x 10-5 mM

## Sheet: Table S10
	Table S10 List of estimated parameter sets
	Class I (n = 52), class II (n = 39), and class III (n = 3) search parameters are shown here.
	We performed five independent trials of genetic algorithms (GAs) for parameter estimation.
	Since GAs are stochastic algorithms, estimated parameter values are different for each trial.
	Red-, blue-, and yellow-highlighted parameter sets provide the smallest f values for each model and were used for sensitivity analyses shown in Table S11 and S13.
	Figure 3 - 6 were drawn using the parameter set highlighted in yellow (Column X).
	"CV" columns show the coefficient of variation.
							Active Transporter Model (Mean MP = 2.2E-04)						Passive Transporter Model (Mean MP = 1.7E-06)						Refined Active Transporter Model (Mean MP = 1.1E-04)
						GA trial no.	1	2	3	4	5	CV	1	2	3	4	5	CV	1	2	3	4	5	CV
						Model plausibility (MP)	0.000260956	0.000185092	0.00022013	0.00017603	0.000262938	0.165216	1.60463e-06	1.75471e-06	1.85223e-06	1.69452e-06	1.76458e-06	0.0472986	0.000102192	0.000123029	9.52876e-05	6.46502e-05	0.000167363	0.308027
						Objective function (f)	8.25116	8.59466	8.42129	8.64486	8.24359	0.0198524	13.3426	13.2532	13.1991	13.2881	13.2476	0.00358898	9.18866	9.00309	9.25861	9.64652	8.69534	0.0341033
						Constraint violation (g)	0	0	0	0	0	NaN	0	0	0	0	0	NaN	0	0	0	0	0	NaN
	Parameter (pi)	Class	Reference value	Unit	Lower bound	Upper bound	Estimated value					CV	Estimated value					CV	Estimated value					CV
	[GlnKtotal] (Yuan)	I	0.002	mM	0.0003	0.1	0.0021173	0.00200865	0.00180662	0.0018996	0.001956	0.0532207	0.00205935	0.00200928	0.00192867	0.00218578	0.00200285	0.0418283	0.00187648	0.00200336	0.00193838	0.00198762	0.00187754	0.0274837
	[GlnKtotal] (Kim)	I	0.002	mM	0.0003	0.1	0.00215374	0.00214813	0.00205197	0.00195355	0.00189061	0.0512181	0.002127	0.00214335	0.00203845	0.00234409	0.00210694	0.0476262	0.00212417	0.00221222	0.00197685	0.00209755	0.00203338	0.038396
	[GlnKtotal] (Radchenko)	I	0.002	mM	0.0003	0.1	0.00218088	0.00226677	0.00212666	0.00200871	0.00222029	0.0411213	0.00194031	0.00194222	0.00173099	0.00196219	0.00191235	0.0446914	0.00196818	0.00201641	0.00199058	0.00199506	0.00201083	0.00850362
	[GStotal] (Yuan)	I	0.007	mM	0.0014	0.07	0.00605905	0.00591952	0.00627236	0.00622351	0.00605608	0.0208386	0.00320407	0.00347093	0.00339695	0.00347656	0.00343014	0.0294796	0.00584241	0.00631409	0.0059143	0.00664321	0.00638517	0.0483006
	[GStotal] (Kim)	I	0.007	mM	0.0014	0.07	0.0116712	0.0107154	0.0126809	0.0108751	0.0110782	0.0627676	0.0300124	0.0320044	0.0312208	0.0317957	0.0307558	0.0231493	0.0107538	0.0109121	0.0101846	0.0113347	0.0108376	0.034147
	[GStotal] (Radchenko)	I	0.007	mM	0.0014	0.07	0.0100993	0.0108452	0.0108478	0.0115656	0.0115222	0.0490295	0.0130206	0.012726	0.012017	0.0128749	0.0121134	0.0325159	0.0108763	0.0119446	0.0115945	0.0119016	0.0118027	0.0337994
	[AmtBtotal] (Yuan)	I	0.0015	mM	0.0003	0.0075	0.00142627	0.00127049	0.00131089	0.00150733	0.00137986	0.0607752	0.00143879	0.00150509	0.00161452	0.00137837	0.00156134	0.0561448	0.00153474	0.00160641	0.00160981	0.00157024	0.0015549	0.0184991
	[AmtBtotal] (Kim)	I	0.0015	mM	0.0003	0.0075	0.00145082	0.00135871	0.00148892	0.00155014	0.00133373	0.0561106	0.00148606	0.00160552	0.00170642	0.00147819	0.00164248	0.0562338	0.00173732	0.00177389	0.00164176	0.00165709	0.00168395	0.0292391
	[AmtBtotal] (Radchenko)	I	0.0015	mM	0.0003	0.0075	0.0014691	0.00143375	0.00154311	0.00159391	0.0015663	0.03962	0.00135562	0.00145486	0.00144904	0.00123736	0.00149078	0.0656173	0.00160974	0.00161688	0.00165316	0.00157612	0.00166529	0.0196642
	kcatutglnb	I	137	min-1	13.7	1370	127.593	127.085	121.211	124.076	126.543	0.0189554	128.5	127.037	134.074	128.894	131.594	0.0192711	115.707	119.08	130.341	115.884	132.248	0.0585647
	Kutgln	I	0.07	mM	0.007	0.7	0.0670606	0.0584294	0.0644239	0.06339	0.0635583	0.0441698	0.0682797	0.0614435	0.0678268	0.0696755	0.0642334	0.0455053	0.0630101	0.0619536	0.0629774	0.0606018	0.0640159	0.0185002
	Kutiglnb	I	0.0018	mM	0.00018	0.018	0.00173239	0.00186966	0.0017355	0.0017082	0.00182712	0.0352052	0.00182303	0.00181775	0.00184445	0.00172351	0.00181112	0.0231458	0.00175956	0.00163706	0.00166892	0.0019858	0.00185694	0.0716356
	Kutglnb	I	0.003	mM	0.0003	0.03	0.00313579	0.00310289	0.00313117	0.0029839	0.00316016	0.0200351	0.00305819	0.00288604	0.0031701	0.00321787	0.00308107	0.0370405	0.00312145	0.00313902	0.00360391	0.00278347	0.00292567	0.0891376
	Kutiglnbump	I	0.0035	mM	0.00035	0.035	0.00376984	0.00372018	0.00363592	0.00370439	0.00365252	0.0130334	0.00358019	0.00369492	0.0037844	0.00354873	0.00342892	0.0339567	0.00348654	0.00372404	0.003638	0.00372852	0.00363233	0.0240931
	Kututp	I	0.04	mM	0.004	0.4	0.0395254	0.0409915	0.0421985	0.0389351	0.040816	0.028426	0.0399807	0.0395592	0.0392133	0.0403425	0.0389155	0.0129541	0.041217	0.0394058	0.0388575	0.042211	0.0417302	0.0323855
	Kutippi	I	0.1135	mM	0.01135	1.135	0.107725	0.105031	0.115077	0.102439	0.11044	0.0404666	0.111852	0.108847	0.110794	0.111042	0.112696	0.0115831	0.106462	0.110583	0.123614	0.110983	0.107936	0.0543652
	kcaturglnb	I	5.5	min-1	0.55	55	2.54423	2.28854	2.32435	2.70018	2.53211	0.0615181	2.6114	2.57171	2.66767	2.72283	2.64514	0.0193349	2.38867	2.62053	2.35244	2.57479	2.81579	0.0659107
	Kurglnbump	I	0.0023	mM	0.00023	0.023	0.00440758	0.00462685	0.00441973	0.00457125	0.00446285	0.0192567	0.00415487	0.00426563	0.00410506	0.0042088	0.00421443	0.0131249	0.00464254	0.00511708	0.00449013	0.00516935	0.0046321	0.0577202
	Kurump	I	8.4	mM	0.84	84	7.98536	8.44347	8.44002	8.14228	8.24342	0.021354	8.45353	8.20348	8.37326	8.33394	8.33809	0.00969176	8.51038	8.74034	7.29132	9.32166	8.33975	0.0786224
	Kurgln	I	0.07	mM	0.007	0.7	0.0674203	0.066317	0.0686767	0.0658449	0.0678616	0.0152864	0.062139	0.0696989	0.0657727	0.0665889	0.0643054	0.0381498	0.0731192	0.0700937	0.0640525	0.0581498	0.063601	0.0799593
	kcatutglnk	II	137	min-1	1.37	13700	73.5605	67.9654	94.4181	88.1424	80.9908	0.117917	71.3714	73.7449	74.8763	86.5359	70.4668	0.0767839	88.0447	72.1606	82.9367	76.0078	74.2685	0.0751717
	Kutiglnk	II	0.0018	mM	1.8e-05	0.18	0.00170774	0.0023779	0.00199873	0.00244074	0.00164695	0.161718	0.00189607	0.0018666	0.00170016	0.00208064	0.00183821	0.0651497	0.00190377	0.00203745	0.00192726	0.00280342	0.00176846	0.176128
	Kutglnk	II	0.003	mM	3e-05	0.3	0.00394058	0.00367773	0.0047929	0.00466645	0.00495096	0.11401	0.0055638	0.00507322	0.00504053	0.00653422	0.00532705	0.0993311	0.00411595	0.00498781	0.00499484	0.0058127	0.00456417	0.114733
	Kutiglnkump	II	0.0035	mM	3.5e-05	0.35	0.00321574	0.00309222	0.00318234	0.00213968	0.00338478	0.147161	0.0029992	0.00333452	0.00335409	0.00325394	0.00336251	0.041816	0.00273285	0.00265751	0.0030911	0.00281824	0.0024576	0.0754246
	kcaturglnk	II	5.5	min-1	0.055	550	16.5201	17.751	16.1186	19.3293	16.4676	0.0686357	16.812	22.8772	19.7089	16.7681	21.9643	0.129165	19.4516	20.3058	18.5729	19.1629	17.3128	0.0525125
	Kurglnkump	II	0.0023	mM	2.3e-05	0.23	0.00189987	0.00216603	0.00161759	0.00208539	0.00173547	0.108316	0.00175929	0.00269388	0.00208613	0.00182481	0.00242285	0.164855	0.00247017	0.00275052	0.0021816	0.00239881	0.00197953	0.111109
	Kglnbog1	I	0.005	mM	0.0005	0.05	0.00490956	0.00505236	0.00497816	0.00463409	0.00510247	0.0332788	0.00485585	0.00507587	0.00517761	0.00436667	0.00506412	0.0591221	0.00502389	0.004798	0.00519401	0.00547045	0.0049519	0.0451851
	Kglnbog2	I	0.15	mM	0.015	1.5	0.154579	0.144793	0.160087	0.143276	0.149153	0.0415323	0.139492	0.132488	0.139537	0.144434	0.148408	0.0380239	0.139193	0.146068	0.132867	0.137618	0.137803	0.0306766
	Kglnbog3	I	0.15	mM	0.015	1.5	0.152132	0.17333	0.154478	0.148767	0.148654	0.0591261	0.148054	0.146654	0.139446	0.142803	0.150276	0.0265533	0.147774	0.136826	0.151615	0.142488	0.148797	0.0360748
	Kglnbumpog1	I	0.025	mM	0.0025	0.25	0.0243017	0.0231604	0.0244658	0.0233306	0.0244187	0.0237473	0.0247177	0.0278755	0.025039	0.0232675	0.0251184	0.0592718	0.0246891	0.0253519	0.0219253	0.0239181	0.0241288	0.0479743
	Kglnbumpog2	I	0.15	mM	0.015	1.5	0.139694	0.136436	0.128452	0.139784	0.148906	0.0474539	0.147799	0.148494	0.143612	0.136157	0.155597	0.0436078	0.144212	0.150201	0.145811	0.147775	0.151613	0.0184054
	Kglnbumpog3	I	0.15	mM	0.015	1.5	0.131573	0.124442	0.132276	0.138483	0.136551	0.0366058	0.128689	0.133547	0.132084	0.135832	0.135431	0.0194703	0.128732	0.128818	0.13465	0.134628	0.132972	0.0202406
	Kglnkog1	II	5	mM	1	10	8.183	8.17449	8.08721	9.06645	8.32547	0.0427634	8.92635	9.04563	9.99038	8.35842	9.20335	0.0578343	9.4825	9.01487	9.62771	8.37383	9.5247	0.0506052
	Kglnkog2	II	5	mM	1	10	4.67902	4.3247	4.69065	4.72293	5.8552	0.107316	4.96129	4.97729	4.71281	4.48969	5.88908	0.0951815	4.9289	4.64776	3.8034	5.55058	5.41511	0.128283
	Kglnkog3	II	5	mM	1	10	5.13132	4.56128	4.36917	3.82455	4.54292	0.0933361	4.74655	4.61275	4.52825	5.18971	4.93262	0.0493869	5.35701	4.00815	3.21662	3.88252	5.19229	0.188747
	Kglnkamtb	III	5e-06	mM	5e-08	5	4.1353e-05	5.94246e-05	3.30984e-05	2.28174e-05	4.22562e-05	0.303023	4.29584e-05	3.20023e-05	1.63715e-05	5.40397e-05	2.76006e-05	0.373727	1.2409e-07	1.01404e-07	6.98469e-08	1.50646e-07	6.26171e-08	0.324246
	Vad	II	0.5	mM min-1	0.005	50	0.407967	0.519416	0.331984	0.531536	0.384409	0.179072	0.460991	0.514213	0.443594	0.496443	0.555482	0.0800571	0.383131	0.427656	0.412866	0.530182	0.418331	0.115415
	Kadgs	II	0.001703	mM	1.703e-05	0.1703	7.97937e-05	0.000112202	0.00010109	9.09876e-05	8.5309e-05	0.123118	5.66131e-05	6.30387e-05	5.9174e-05	6.02139e-05	6.68591e-05	0.0573347	0.00011239	0.000103675	0.000102789	0.000103293	7.48531e-05	0.128537
	Kadglnbog	II	1.052e-05	mM	1.052e-07	0.001052	1.43154e-05	1.47345e-05	1.14804e-05	1.34109e-05	1.1939e-05	0.097119	1.10994e-05	1.15613e-05	1.17289e-05	1.15394e-05	1.4034e-05	0.0868652	1.60571e-05	1.15467e-05	7.64318e-06	1.39697e-05	1.19929e-05	0.228823
	Kadgln	II	0.9714	mM	0.009714	97.14	0.779704	1.09536	0.957332	1.06692	0.992984	0.113486	1.12392	0.983612	0.848871	1.08144	0.94217	0.0987418	0.846942	0.864389	1.28394	0.742397	0.952511	0.19764
	b1	II	0.5166	-	0.005166	51.66	0.670849	0.917996	0.791311	0.905512	0.766847	0.113561	0.805733	0.91113	1.0844	0.796532	0.712318	0.148317	0.96396	1.04925	1.13424	0.883039	0.753263	0.137835
	c1	II	0.5974	-	0.005974	59.74	0.223699	0.315211	0.23008	0.239214	0.26995	0.132043	0.223431	0.256476	0.32711	0.253236	0.264017	0.128567	0.321088	0.275782	0.260019	0.263537	0.295923	0.0801344
	d1	II	0.0387	-	0.000387	3.87	0.0141818	0.0202618	0.0202855	0.0226446	0.0178306	0.150578	0.0218544	0.0229924	0.0236806	0.0235021	0.0245793	0.0383733	0.0147006	0.0234693	0.0247062	0.0172003	0.0158453	0.213706
	Vdead	II	0.5	mM min-1	0.005	50	0.540118	0.699437	0.473495	0.778367	0.572898	0.18052	0.736129	0.774956	0.812469	0.793112	0.825779	0.0397496	0.709424	0.641125	0.887722	0.766374	0.659367	0.121246
	Kdeadgsamp	II	0.0002015	mM	2.015e-06	0.02015	0.000345961	0.000265382	0.000275988	0.000341676	0.000371176	0.130211	0.000567955	0.000488362	0.000607917	0.000637431	0.000649049	0.0984382	0.00032239	0.000289853	0.000407224	0.000338753	0.00044786	0.160132
	Kdeadglnbog	II	2.274e-06	mM	2.274e-08	0.0002274	2.35006e-06	2.60877e-06	2.96026e-06	3.43782e-06	2.65824e-06	0.132679	2.54156e-06	2.88775e-06	2.79639e-06	2.82232e-06	3.28288e-06	0.0834844	2.73994e-06	2.80108e-06	2.07398e-06	3.07121e-06	2.58892e-06	0.124205
	Kdeadgln	II	0.04444	mM	0.0004444	4.444	0.18529	0.255656	0.179235	0.226931	0.207535	0.132914	0.229153	0.226225	0.221143	0.212467	0.291261	0.119384	0.175548	0.198613	0.301173	0.223228	0.202364	0.196329
	Kdeadglnbump	II	1.805e-05	mM	1.805e-07	0.001805	7.38148e-06	7.24537e-06	6.59493e-06	7.86605e-06	7.18708e-06	0.0561513	5.74474e-06	5.05121e-06	6.51839e-06	5.54572e-06	6.94921e-06	0.114604	5.5483e-06	7.29194e-06	5.214e-06	5.7984e-06	7.07454e-06	0.135539
	f1	II	2.766	-	0.02766	276.6	0.779741	0.698488	0.761515	0.57029	0.705243	0.104426	0.713752	0.701703	0.688866	0.626485	0.537058	0.100316	0.658699	0.684674	0.832309	0.712561	0.662946	0.0900511
	g1	II	3.323	-	0.03323	332.3	20.4481	19.2867	20.0206	18.1755	16.926	0.0674938	18.3151	16.2404	21.201	18.0162	16.4715	0.0983864	20.0251	21.9451	12.5715	15.5728	14.4267	0.207983
	h1	II	0.2148	-	0.002148	21.48	0.17823	0.240439	0.251685	0.187511	0.213006	0.133722	0.249567	0.271208	0.264368	0.250213	0.276693	0.0417086	0.220992	0.234215	0.243488	0.277961	0.20749	0.100891
	l1	II	0.02316	-	0.0002316	2.316	0.0167232	0.0221677	0.0148872	0.0257535	0.0178985	0.2024	0.0165258	0.0191962	0.0217156	0.019712	0.0208415	0.0902542	0.0145196	0.0230665	0.0144126	0.0146735	0.017405	0.197337
	m1	II	0.8821	-	0.008821	88.21	0.82782	0.854887	0.809675	0.738101	0.925908	0.0735143	0.930897	0.902567	0.934423	0.941155	0.882142	0.024332	0.755775	0.864209	0.832022	0.652861	0.87943	0.105015
	n1	II	8.491	-	0.08491	849.1	9.54582	9.21373	10.4688	10.3665	9.25873	0.055402	9.00114	11.8104	10.1393	10.3923	9.3074	0.0971596	9.21727	10.2262	11.2772	8.33359	9.96306	0.100776
	o1	II	0.8791	-	0.008791	87.91	1.16409	1.59605	1.32011	1.19349	1.21939	0.121442	1.45418	1.59202	1.51974	1.3895	1.1099	0.117381	1.4162	1.4628	1.2795	1.5499	1.29171	0.0734857
	Vgdh (Yuan)	I	360	mM min-1	72	500.4	240.054	233.419	222.086	233.204	244.774	0.0326242	259.849	230.592	225.514	248.992	240.714	0.0513732	213.758	231.373	230.707	258.462	252.231	0.068042
	Vgdh (Kim)	I	360	mM min-1	72	500.4	353.751	364.238	337.955	329.602	351.599	0.0351924	352.041	357.243	346.999	357.259	351.478	0.0109997	345.729	352.913	398.4	294.146	352.64	0.0949952
	Vgdh (Radchenko)	I	360	mM min-1	72	500.4	394.943	396.408	429.94	378.917	376.287	0.0484124	382.808	433.875	434.72	468.589	432.413	0.0636866	497.898	395.802	404.765	390.7	387.017	0.100565
	Kgdhog	I	0.32	mM	0.032	3.2	0.499365	0.521096	0.518459	0.543182	0.506906	0.0288276	0.525272	0.51781	0.520003	0.519462	0.509099	0.0101265	0.525681	0.521664	0.523016	0.554508	0.518879	0.024709
	Kgdhglu	I	10	mM	1	100	6.87722	6.5804	6.86081	6.6077	6.40669	0.0268778	6.38279	6.14811	6.32909	5.9667	5.87225	0.0322874	6.41785	6.52657	6.15127	5.95213	6.27836	0.0321437
	Kgdhnadph	I	0.04	mM	0.004	0.4	0.04743	0.0507557	0.048021	0.0412977	0.0452406	0.0678853	0.0475721	0.0441893	0.0439154	0.0443808	0.0457278	0.0301021	0.0442553	0.0484542	0.0477196	0.0481372	0.0485857	0.034058
	Kgdhnadp	I	0.042	mM	0.0042	0.42	0.0361659	0.0394157	0.0391029	0.0387334	0.0364782	0.0361712	0.0366751	0.0395509	0.0407423	0.0363035	0.0394727	0.0452616	0.041797	0.0369254	0.0408336	0.0356563	0.0348261	0.0736383
	Vgog (Yuan)	I	72	mM min-1	14.4	360	33.1844	33.2684	32.1318	34.1367	32.1478	0.0229948	33.1967	32.2674	34.3271	31.5118	31.8833	0.0310666	30.3968	29.9496	32.165	31.3565	31.3648	0.0252543
	Vgog (Kim)	I	72	mM min-1	14.4	360	82.1329	80.7952	72.8515	82.8821	80.8996	0.0452433	82.7838	84.1208	88.4907	79.1521	85.9398	0.0371784	89.6566	80.2223	89.1733	67.5549	83.1933	0.0981129
	Vgog (Radchenko)	I	72	mM min-1	14.4	360	88.1683	92.3738	84.648	85.5744	89.4864	0.0315042	94.8221	91.4312	94.0594	91.2851	93.6493	0.0153904	97.8307	101.203	100.943	104.476	102.87	0.0218557
	Kgoggln	I	0.175	mM	0.0175	1.75	0.291503	0.280919	0.275373	0.270324	0.286379	0.0268702	0.28753	0.270336	0.289687	0.284183	0.282756	0.0238189	0.274568	0.267206	0.266304	0.289415	0.287442	0.0353508
	Kgogog	I	0.007	mM	0.0007	0.07	0.00681984	0.00707009	0.00677804	0.00721118	0.00703571	0.023185	0.00748068	0.00711411	0.00742953	0.00693969	0.00731852	0.0278824	0.00663296	0.00686355	0.00695946	0.00593185	0.006879	0.0566284
	Kgognadph	I	0.0015	mM	0.00015	0.015	0.00164429	0.00172144	0.00163859	0.00161621	0.00167813	0.0220989	0.00169673	0.00169484	0.00180535	0.00149491	0.0016466	0.0604576	0.00168035	0.00168117	0.00163702	0.00212057	0.00164105	0.105716
	Kgogglu	I	11	mM	1.1	110	6.79991	6.7944	6.42865	6.01527	6.86597	0.0489067	7.01198	6.70709	6.95582	6.9702	7.05059	0.017391	6.79433	7.08071	6.46742	7.52153	6.92079	0.0498541
	Kgognadp	I	0.0037	mM	0.00037	0.037	0.00307055	0.00310035	0.00352626	0.0031447	0.00333712	0.0532749	0.0031491	0.00323628	0.00303612	0.00334367	0.00332598	0.0355955	0.00352446	0.00345303	0.0030522	0.00316828	0.00339109	0.0537931
	kcatgs	I	38571	min-1	7714.2	192855	51417.2	53619.7	54039.3	49275.8	55024.8	0.0392855	111666	101109	101561	105794	104758	0.0361703	56809.6	52214.2	58141.7	48644.9	53049.4	0.0630974
	Kgsatp	I	0.35	mM	0.035	3.5	0.248639	0.240951	0.291842	0.248186	0.258308	0.0698612	0.222007	0.205041	0.213957	0.223953	0.206421	0.036181	0.251839	0.264192	0.268122	0.24724	0.264057	0.0311301
	Kgsglu	I	4.1	mM	0.41	41	4.32318	4.69329	4.62612	3.97019	4.1818	0.0621507	3.93231	4.26511	4.15259	4.08317	4.1832	0.0271459	4.34894	4.20636	4.06783	4.20096	4.12683	0.0225304
	Kgsadp	I	0.0585	mM	0.00585	0.585	0.0734381	0.0746639	0.0721397	0.084245	0.0753964	0.0563331	0.0900529	0.0898755	0.0952546	0.091887	0.0945436	0.0241518	0.072033	0.0795175	0.0744664	0.081045	0.0730688	0.047243
	Kgspi	I	3.7	mM	0.37	37	4.95194	4.71218	4.73293	5.08095	4.44627	0.0456167	4.9881	4.83863	5.43961	5.06013	4.60525	0.0551379	4.82663	4.40753	4.25966	4.66451	4.51385	0.0434767
	Kgsgln	I	5.65	mM	0.565	56.5	5.54443	6.01284	5.45312	5.31269	5.55649	0.0421849	5.38739	5.51655	5.45349	5.48354	5.07912	0.0293991	5.50987	5.59607	6.00094	5.55927	5.81152	0.0323418
	kcatamtb	I	486000	min-1	243000	972000	565860	556570	566628	583908	536380	0.0275958	584419	558730	562858	590742	594432	0.0253446	752506	731758	767062	796601	795355	0.0324906
	t0 (Yuan WT)	II	90	min	45	180	113.076	102.083	105.358	100.889	103.192	0.0413244	95.8517	91.4733	97.6881	94.4647	94.8754	0.0213989	97.8073	95.6608	99.845	102.759	110.295	0.0501832
	t0 (Yuan DGDH)	II	90	min	45	180	135.617	122.631	125.662	121.875	122.805	0.0406809	112.766	115.672	119.56	118.708	116.962	0.0205622	116.032	118.897	118.017	120.719	135.071	0.0561059
	t0 (Yuan DGOGAT)	II	90	min	45	180	63.5751	48.7368	52.3578	51.9821	53.4793	0.093072	45.3726	45.0141	46.8592	46.1261	45.1419	0.0152047	45.0111	46.7608	45.6641	47.0044	59.9688	0.114372
	t0 (Kim)	II	45	min	22.5	90	46.1983	48.1874	40.6972	37.0777	45.3042	0.0928893	41.609	45.4966	43.7708	41.327	44.109	0.0364694	49.1124	48.488	48.6057	36.011	45.8312	0.108175
	Kgrowthglu (Yuan)	II	49.5	mM	9.9	247.5	55.2811	73.2117	68.5346	71.9038	70.4906	0.0956025	83.544	78.1931	75.8034	77.1318	77.8665	0.0337395	79.039	76.0365	77.8509	76.1141	57.5403	0.108676
	Kgrowthglu (Kim)	II	49.5	mM	9.9	247.5	36.8632	29.048	49.2718	44.6063	32.1895	0.196669	57.0547	40.6643	46.7113	58.7342	55.0824	0.133088	30.4962	26.2164	24.1462	36.5255	31.1697	0.144659
	Kgrowthgln (Yuan)	II	1.77	mM	0.354	8.85	0.97041	0.807074	0.851712	0.955387	0.905504	0.0686499	0.88504	0.966591	0.932072	0.936678	0.940459	0.028363	0.753123	0.735616	0.76258	0.68263	0.848893	0.0711239
	Kgrowthgln (Kim)	II	1.77	mM	0.354	8.85	1.56373	1.34979	1.83291	1.65272	1.37924	0.114938	1.58851	1.47223	1.62515	1.52892	1.45918	0.0419372	1.01656	1.27267	1.27393	0.772953	1.50715	0.215184
	GLUdemn	I	2132	mM	213.2	21320	2167.99	2188.29	2175.59	2207.03	2205.76	0.00715781	2272.07	2250.25	2251.27	2262.01	2253.45	0.00365102	2163.09	2132.84	2149.88	2086.99	2116.81	0.0124614
	GLUdemf	I	318	mM	31.8	3180	323.13	326.459	325.84	329.067	329.176	0.00688066	340.371	335.471	337.67	337.471	335.852	0.00513686	322.455	365.21	322.53	329.24	316.076	0.0530193
	GLNdemn	I	542	mM	54.2	5420	660.119	665.908	662.976	671.159	672.187	0.00695814	692.389	685.839	685.944	689.18	686.745	0.00362625	658.924	650.082	654.778	635.941	645.163	0.0122946
	GLNdemf	I	75	mM	7.5	750	76.8314	78.2038	79.6501	92.5331	87.2518	0.0726181	84.2682	89.9815	86.0061	89.8397	91.7713	0.0314967	80.5763	83.9335	86.6525	82.6341	84.6574	0.0242428
	Pcm	II	0.077	m min-1	0.00077	7.7	0.0453129	0.0605259	0.0415374	0.0773529	0.0613734	0.223974	0.151255	0.115669	0.0939741	0.101903	0.0984517	0.185357	0.0733781	0.0733885	0.0733528	0.0734399	0.0733905	0.000385892
	kdb	III	12.7	min-1	0.127	1270	13.9413	13.9237	13.9379	13.9374	13.9453	0.000522724	14.31	14.317	14.3147	14.3016	14.3068	0.000383016	13.7684	13.9329	13.6802	13.3923	13.9379	0.0146136
	k	II	10.9	mM	2.18	54.5	12.1559	10.377	11.4392	6.30502	7.35973	0.241038	11.8988	13.3205	9.10826	10.9925	12.5674	0.125529	8.02017	7.56452	7.49496	7.57416	7.88981	0.0268615
	[OGbasal]	II	0.7	mM	0.14	3.5	0.903506	0.918596	1.29847	0.559343	0.704949	0.284194	1.21437	1.16315	1.07856	1.15097	1.09481	0.042967	0.555832	0.599494	0.538405	0.588258	0.550038	0.0413002
	[NHxext]t<0	III	0.0001	mM	1e-06	0.001	1.84512e-05	2.0961e-05	1.74837e-05	1.9581e-05	1.92114e-05	0.0606383	0.000433609	0.000548758	0.000550801	0.000558749	0.000515288	0.0889329	2.28064e-05	1.75651e-05	1.62542e-05	1.38185e-05	1.5044e-05	0.182139

## Sheet: Table S11
	Table S11 Parameter sensitivity of the objective function (f) and the constraint violation (g)
	Sensitivities of f and g to class I (n = 52), class II (n = 39), and class III (n = 3) search parameters are shown here.
	Sensitivities depend on parameter sets.
	We conducted a sensitivity analysis for the red-, blue-, and yellow-highlighted parameter sets in Table S10 and #1 - #3 in Table S12.
	We analytically calculated sensitivities of f [i.e. (pi/f)(∂f/∂pi)].
	We numerically calculated sensitivities of g [i.e.Dg/Dpi or (pi/g)(Dg/Dpi)] by slightly perturbing parameters (Dpi/pi = 10-4).
	f is sensitive to parameter changes [(pi/f)(∂f/∂pi) ≠ 0] unless all search parameter values are equal to the reference values.
	For the parameter sets with g = 0, g is almost insensitive to parameter changes (Dg/Dpi ≈ 0).
	For the parameter sets with g > 0, g can be sensitive to parameter changes [(pi/g)(Dg/Dpi) ≠ 0].
	See also Section 13 of Supplementary Information.
			Active Transporter Model				Passive Transporter Model				Refined Active Transporter Model
			Red in Table S10		#1 in Table S12		Blue in Table S10		#2 in Table S12		Yellow in Table S10		#3 in Table S12
			f = 8.2 and g = 0		f = 10.7 and g = 7.0E-03		f = 13.2 and g = 0		f = 14.2 and g = 4.4E-02		f = 8.7 and g = 0		f = 13.1 and g = 5.1E-03
	Parameter (pi)	Class
	[GlnKtotal] (Yuan)	I	-0.0056168	0	0.0204864	-0.00465267	-0.00572667	0	0.01475	0.00083077	-0.0151247	0	0.0550799	0.00663725
	[GlnKtotal] (Kim)	I	-0.014202	0	0.0100963	-0.0348826	0.00300319	0	0.0446332	0.00160488	0.00396169	3.05e-12	0.0492397	-0.0163595
	[GlnKtotal] (Radchenko)	I	0.0263829	0	0.0215614	-0.286497	-0.0227788	0	0.0287037	0.000326658	0.00129334	0	-0.0179509	-0.223307
	[GStotal] (Yuan)	I	-0.0365722	0	0.00647019	0.307349	-0.114017	1.96226e-05	0.00836574	-0.440736	-0.0220058	0	-0.0186911	0.734252
	[GStotal] (Kim)	I	0.115909	0	0.130862	0.220532	0.235778	0	0.212525	-0.195216	0.104631	0	0.0650337	-0.366467
	[GStotal] (Radchenko)	I	0.12583	0	-0.00283429	-0.116394	0.0852196	0	0.047015	-0.00897096	0.12505	0	0.00333945	-0.841306
	[AmtBtotal] (Yuan)	I	-0.0210791	0	-0.0261573	-0.00193814	0.0116022	0	-0.0304025	-0.00019156	0.00860371	0	0.00600546	-0.00317117
	[AmtBtotal] (Kim)	I	-0.0296643	0	-0.0365474	0.1869	0.020332	0	-0.000519184	-0.028102	0.0276901	2.42097e-11	0.000165291	0.0273842
	[AmtBtotal] (Radchenko)	I	0.0109206	0	-0.0250823	0.08629	-0.00544993	0	-0.0164488	0.0311141	0.0250218	0	-0.0670253	-0.35652
	kcatutglnb	I	-0.0200472	0	0.0616549	-0.340416	-0.00340464	1.08444e-09	0.0877094	-0.162688	-0.00845088	0	-0.0331045	0.803752
	Kutgln	I	-0.0243744	0	0.0566354	-0.343911	-0.00497324	2.12354e-06	-0.0158359	-0.176978	-0.021391	0	0.0739348	1.04875
	Kutiglnb	I	0.00377585	0	-0.0032442	-0.0229269	0.00384706	0	-0.0200302	0.00412134	0.00745468	0	0.046085	0.00307096
	Kutglnb	I	0.0131323	0	-0.0707184	0.2907	0.00869686	5.93882e-05	-0.151288	0.271676	-0.00600542	0	-0.0475324	-0.571998
	Kutiglnbump	I	0.0107696	0	0.0784519	-0.0989705	0.0123194	0	0.0305462	-0.0851747	0.00888319	0	0.0413149	0.0496063
	Kututp	I	0.00509865	0	-0.00701471	0.0125649	-0.00313237	0	-0.0245243	0.0128357	0.010136	0	-0.0202578	0.0109672
	Kutippi	I	-0.00690036	0	0.0515734	-0.0799854	-0.00380478	0	-0.0547785	0.0356253	-0.0120327	0	0.082708	0.0664938
	kcaturglnb	I	-0.195853	0	-0.00410133	0.728164	-0.114097	2.58749e-07	-0.05863	0.13461	-0.160259	0	-0.0203929	-0.395158
	Kurglnbump	I	0.167368	0	0.0651281	-0.630397	0.0913528	3.29912e-05	0.0537067	-0.0670541	0.167583	0	0.0892786	0.431834
	Kurump	I	-0.00475083	0	0.0480152	-0.039982	-0.000502751	0	-0.0211351	1.44838e-05	-0.00172318	0	0.0103382	-0.061885
	Kurgln	I	-0.00783329	0	-0.0598913	0.061337	-0.0098227	0	0.062055	0.0192551	-0.0229475	0	-0.0316778	0.176575
	kcatutglnk	II	-0.024613	0	-0.0205262	0.0464709	-0.0176678	0	-0.0286455	0.0536398	-0.0271807	0	-0.0167518	0.423378
	Kutiglnk	II	-0.004161	0	-0.0131432	-0.0804781	-0.00166878	0	0.00498513	-0.00104172	-0.000784675	0	-0.0105522	-0.0351801
	Kutglnk	II	0.0234575	0	0.00650175	-0.201338	0.0151749	0	0.00133094	-0.0388707	0.0186278	0	0.00611853	-0.314543
	Kutiglnkump	II	-0.00156746	0	-0.0278208	0.0884143	-0.0012453	0	0.0100845	-0.00851839	-0.0156959	0	-0.0346877	0.256984
	kcaturglnk	II	0.0513497	0	0.0225085	0.170909	0.0373252	0	0.0214342	-0.0309105	0.0509037	0	0.0412939	-1.18452
	Kurglnkump	II	-0.013187	0	-0.0287699	-0.303683	-0.00285415	0	-0.0185257	-0.0326056	-0.00666099	0	0.0246589	0.921236
	Kglnbog1	I	0.00512216	0	0.0284353	-0.0477401	0.0055042	0	0.0152632	0.012547	-0.00231374	0	-0.0285562	0.0316804
	Kglnbog2	I	-0.0014295	0	0.0111144	-0.378563	-0.0114022	0	-0.00462036	-0.0639204	-0.0203009	0	0.0185899	-0.205561
	Kglnbog3	I	-0.00227612	0	0.0373084	-0.304249	-0.0115052	0	-0.00324739	-0.1137	-0.00192671	0	-0.0126217	-0.19914
	Kglnbumpog1	I	-0.0059407	0	-0.0750971	-0.036032	0.000245651	0	0.0780848	-0.0166287	-0.00849083	0	0.0738808	0.0162214
	Kglnbumpog2	I	-0.00184867	0	0.00709252	0.0193244	-0.00686323	0	-0.0163888	0.0322527	0.00255973	0	-0.046175	0.0199455
	Kglnbumpog3	I	-0.0237175	0	-0.00574728	0.288121	-0.0200574	3.5262e-08	-0.0362034	0.117752	-0.028843	0	-0.0522976	0.0184168
	Kglnkog1	II	0.0238748	0	-0.00283919	-0.189022	0.0202425	0	-0.0121696	-0.0282713	0.0286082	7.28851e-17	0.0156955	0.061523
	Kglnkog2	II	0.00739319	0	-0.000690902	-0.0797191	-0.00172989	0	-0.00665009	-0.0233855	0.00354046	8.17849e-19	0.0027857	0.0427048
	Kglnkog3	II	-0.0044889	0	-0.0164167	-0.0281773	-0.00289816	0	-0.0106162	-0.0216698	0.00167524	0	-0.0212421	0.072879
	Kglnkamtb	III	0	0	0	-0.0199966	0	0	0	-0.0147722	0	0	0	0.0187338
	Vad	II	-0.0123101	0	-0.0324424	0.962082	-0.00350052	2.51479e-06	-0.0239553	0.221555	-0.00791661	0	0.0215245	-0.761949
	Kadgs	II	-0.140186	0	-0.0854967	0.197074	-0.0982513	0.000751946	-0.0749178	-0.0564038	-0.138707	0	-0.0610796	0.325355
	Kadglnbog	II	0.00592457	0	0.037929	0.995933	0.00318118	0.0339959	0.00192927	0.177015	0.00581678	0	0.0119268	-0.228172
	Kadgln	II	0.001029	0	0.012301	-0.0125412	-0.00394305	0	0.019225	-0.0207659	-0.000871679	0	-0.00132399	0.0133423
	b1	II	0.0184965	0	0.0290308	0.783077	0.021685	4.05302e-07	0.00482514	0.122905	0.0167421	0	0.0182898	-0.979179
	c1	II	-0.0371949	0	-0.0303387	0.144915	-0.0176136	3.53566e-07	0.00879764	0.0931127	-0.0311846	0	-0.058459	0.110252
	d1	II	-0.0362852	0	-0.0316773	1.1945	-0.0143643	4.42897e-05	0.00664279	0.285986	-0.0396403	0	-0.0112755	-0.262713
	Vdead	II	0.0063728	0	0.00965522	-0.931075	0.0141972	4.84825e-07	-0.000615874	-0.169479	0.0122819	8.55377e-08	0.016113	0.811188
	Kdeadgsamp	II	0.0286043	0	0.0148802	-0.0141609	0.0322931	2.62038e-05	0.016585	-0.00737141	0.0354552	0	0.00642505	-0.163862
	Kdeadglnbog	II	0.00731034	0	-0.0311033	-0.679905	0.00604739	0.0362387	-0.0214087	-0.156639	0.00575759	0	0.0122007	0.442163
	Kdeadgln	II	0.0721637	0	0.0835487	-0.759735	0.0469276	9.1039e-08	0.0443653	-0.188242	0.0672944	0	0.0686908	0.804526
	Kdeadglnbump	II	-0.0431186	0	-0.0541538	0.439695	-0.0297859	0.0129966	0.0132398	0.144024	-0.041579	0	-0.0258943	-0.617431
	f1	II	-0.0639907	0	-0.0630983	0.0585777	-0.0406529	1.25771e-08	-0.0528421	0.0900088	-0.0634118	0	-0.0608433	0.104913
	g1	II	0.0762291	0	0.0592017	-0.73863	0.0541951	9.42422e-10	0.0369417	-0.193528	0.0651762	0	0.0649275	0.839838
	h1	II	-0.000392728	0	-0.0162853	-0.199423	0.00607216	1.55636e-07	0.0193058	-0.0597041	-0.00153698	0	0.00209669	-0.0814635
	l1	II	-0.0120669	0	-0.00814746	-0.752748	-0.00188319	1.62258e-05	-0.0217874	-0.166031	-0.0126812	1.89261e-06	-0.00907896	0.322878
	m1	II	0.00226953	0	0.0228496	-0.0583624	0.00168519	0	-0.00795782	-0.00106921	-0.000134559	0	-0.00279739	0.0121855
	n1	II	0.00405312	0	0.0133331	-0.0344312	0.00518833	0	0.0129424	-0.000507835	0.00709721	0	-0.00693235	0.29517
	o1	II	0.0153212	0	0.0177023	-0.270377	0.0160082	0	-0.00616637	-0.044082	0.017083	0	0.0437596	0.101214
	Vgdh (Yuan)	I	-0.0974014	0	-0.0864984	-0.314321	-0.0737559	1.22153e-16	-0.0407703	-0.0803362	-0.085158	0	-0.0973612	-1.76589
	Vgdh (Kim)	I	-0.00596208	0	-0.0746668	0.000535368	-0.00580023	0	-0.00197065	0.00102081	-0.00494436	0	-0.0750391	-0.00593479
	Vgdh (Radchenko)	I	0.0111722	0	-0.0756749	-0.209925	0.0297405	0	-0.0108489	-0.0694555	0.0173218	0	0.011981	0.26955
	Kgdhog	I	0.116145	0	0.0537562	0.320399	0.0765617	8.3069e-09	0.0233239	-0.0424134	0.115699	0	0.0299883	0.639332
	Kgdhglu	I	-0.112418	0	-0.077634	-0.333455	-0.0721331	1.63054e-15	-0.0626274	0.0494064	-0.111421	0	-0.0102046	-0.656697
	Kgdhnadph	I	0.0310848	0	0.107578	0.308068	0.0147263	2.96002e-08	0.0502108	0.0775922	0.0465455	0	0.0963037	0.976094
	Kgdhnadp	I	-0.0355896	0	-0.0218791	-0.278991	-0.00479419	2.23684e-16	-0.0351712	-0.0718659	-0.0448342	0	-0.0776369	-0.832526
	Vgog (Yuan)	I	-0.203586	0	-0.179048	-1.07109	-0.116808	7.05919e-10	-0.149831	0.134918	-0.198911	0	-0.131008	2.28851
	Vgog (Kim)	I	0.0294254	0	0.0414234	0.0575731	0.0325212	0	0.0393384	-0.0261088	0.0345892	0	0.0134013	-0.208401
	Vgog (Radchenko)	I	0.0548957	0	-0.0127567	-0.133656	0.042145	0	-0.056815	-0.0565492	0.0854062	0	0.0459734	0.384162
	Kgoggln	I	0.124358	0	0.112537	0.741472	0.0794795	0	0.0619649	0.268232	0.118783	0	0.0267516	-1.62419
	Kgogog	I	0.00128466	0	-0.123979	0.030729	0.0093909	0	-0.0269216	-0.047899	-0.00417399	0	-0.0610645	-0.0981597
	Kgognadph	I	0.0283334	0	0.00819215	0.207588	0.0292189	0	-0.000449546	-0.0358563	0.0215126	0	0.0458586	-0.943618
	Kgogglu	I	-0.119002	0	-0.0494753	-0.752625	-0.072273	6.75695e-10	-0.0466097	-0.218317	-0.110916	0	-0.055772	1.5762
	Kgognadp	I	-0.0260625	0	0.00152037	-0.258845	-0.031184	1.88587e-09	-0.0393442	0.0144432	-0.0208683	0	-0.0920969	0.944994
	kcatgs	I	0.0897045	0	0.0408845	0.7193	0.152671	1.29266e-12	0.160609	-0.653024	0.0762927	0	0.0442594	-0.173926
	Kgsatp	I	-0.0767005	0	-0.103479	-0.283357	-0.0776093	5.58041e-11	-0.000309725	0.263989	-0.0674467	0	-0.0432474	0.381595
	Kgsglu	I	0.00498802	0	-0.0332314	-0.110751	0.0020097	0	-0.025154	0.0195623	0.00156133	0	0.0328944	-0.228541
	Kgsadp	I	0.0640642	0	0.0193698	0.211165	0.0768791	4.10263e-09	0.0766696	-0.21444	0.0532297	0	0.0938482	-0.273061
	Kgspi	I	0.0463902	0	0.0384532	0.134063	0.0607705	0	0.0650607	-0.167379	0.047591	0	-0.000788527	-0.324688
	Kgsgln	I	-0.0042135	0	-0.0242656	0.0205085	-0.00558223	0	-0.00433303	-0.0166718	0.00674687	0	0.0781	0.129984
	kcatamtb	I	0.0249037	0	-0.00859825	0.0747917	0.0231523	0	-0.0284018	-0.0468699	0.117908	9.06649e-24	0.0476976	-0.712868
	t0 (Yuan WT)	II	0.00640454	0	-0.0110285	-0.510484	0.00239716	0	-0.0121165	-1.30902	0.00902683	0	-0.0103669	-1.48287
	t0 (Yuan DGDH)	II	0.0145524	0	0.00208921	1.03284	0.00830571	0	-0.00181859	-0.512106	0.0180227	0	0.000434364	0.0557158
	t0 (Yuan DGOGAT)	II	-0.0243727	0	-0.0163503	1.08186	-0.0190867	3.07015e-09	-0.00957044	0.605336	-0.0180223	0	-0.0144691	1.61098
	t0 (Kim)	II	0.000315467	0	-0.00134083	-0.050001	-0.00080992	0	-0.000705505	-0.0273466	0.000812432	1.86508e-21	0.00227996	0.134951
	Kgrowthglu (Yuan)	II	0.0165527	0	0.02505	1.78212	0.0124631	1.16976e-09	0.0194486	-1.40475	0.00668153	0	0.023906	0.383953
	Kgrowthglu (Kim)	II	-0.02015	0	0.000213326	-0.0148453	-0.0016958	0	-0.0251448	-0.00263145	-0.0205323	0	-0.011316	0.0389274
	Kgrowthgln (Yuan)	II	-0.0313836	0	-0.0195053	0.163	-0.0187551	0	-0.0109232	-0.276231	-0.032619	0	-0.0182245	-0.123749
	Kgrowthgln (Kim)	II	-0.0116801	0	-0.0215268	-0.00277349	-0.00249696	0	-0.00785591	-0.00848679	-0.00713623	0	-0.00482898	0.0134633
	GLUdemn	I	0.00858709	0	0.0155488	0.112129	0.00858371	6.59705e-12	0.0290116	1.24438	-0.00171164	0	0.0138456	1.29164
	GLUdemf	I	0.00872104	0	0.0545729	0.0189802	0.00946443	0	0.0081957	0.0571748	-0.00145261	0	0.0490043	0.747589
	GLNdemn	I	0.0543529	0	0.048991	-1.36771	0.0371414	1.08813e-12	0.0458991	0.327953	0.0417071	6.40503e-17	0.0582625	2.07579
	GLNdemf	I	0.0382038	0	0.013518	-0.159103	0.0215928	0	-0.00622762	-0.00694062	0.0289936	0	0.0335466	0.146744
	Pcm	II	-0.0106211	0	-0.00486707	-0.101968	0.00582589	0	0.00610393	0.00243904	-0.0021313	0	-0.000362123	0.545673
	kdb	III	0	6.70181e-15	0	2.93707	0	2.09194e-14	0	0.0569286	0	0	0	-5.03335
	k	II	-0.0183898	0	-0.0127501	0.0557837	-0.00525172	0	-0.0131049	-0.00405027	-0.014347	9.53044e-20	0.010958	0.00444523
	[OGbasal]	II	0.000329883	0	-0.00728468	0.00762117	0.0126423	0	0.00832916	-0.000528122	-0.0107025	0	0.00839033	-0.0088781
	[NHxext]t<0	III	0	0	0	-0.081223	0	0	0	-0.0111036	0	0	0	-0.68432

## Sheet: Table S12
	Table S12 List of parameter sets with non-zero constraint violation (g) values
	Class I (n = 52), class II (n = 39), and class III (n = 3) search parameters are shown here.
	The three parameter sets (#1 - #3) were used in Table S11 to demonstrate parameter sets with non-zero g values provide non-zero sensitivities for g.
	They were NOT used for producing the results in the main text.
							#1	#2	#3
						Model plausibility (MP)	2.32438e-05	6.55217e-07	2.01599e-06
						Objective function (f)	10.6695	14.2383	13.1144
						Constraint violation (g)	0.00699578	0.0437661	0.00509514
	Parameter	Class	Reference value	Unit	Lower bound	Upper bound	Estimated value
	[GlnKtotal] (Yuan)	I	0.002	mM	0.0003	0.1	0.00222146	0.00221233	0.00282976
	[GlnKtotal] (Kim)	I	0.002	mM	0.0003	0.1	0.00210623	0.00271413	0.00272753
	[GlnKtotal] (Radchenko)	I	0.002	mM	0.0003	0.1	0.00223373	0.00243392	0.00178612
	[GStotal] (Yuan)	I	0.007	mM	0.0014	0.07	0.00723606	0.00741228	0.00622231
	[GStotal] (Kim)	I	0.007	mM	0.0014	0.07	0.0136908	0.0299562	0.0105452
	[GStotal] (Radchenko)	I	0.007	mM	0.0014	0.07	0.00689903	0.00965549	0.00714885
	[AmtBtotal] (Yuan)	I	0.0015	mM	0.0003	0.0075	0.00131177	0.00121834	0.00155785
	[AmtBtotal] (Kim)	I	0.0015	mM	0.0003	0.0075	0.00124373	0.00149468	0.00150156
	[AmtBtotal] (Radchenko)	I	0.0015	mM	0.0003	0.0075	0.00131902	0.00134037	0.000983296
	kcatutglnb	I	137	min-1	13.7	1370	187.923	249.63	111.207
	Kutgln	I	0.07	mM	0.007	0.7	0.0935798	0.0628133	0.111535
	Kutiglnb	I	0.0018	mM	0.00018	0.018	0.00177031	0.00156951	0.00240646
	Kutglnb	I	0.003	mM	0.0003	0.03	0.00208778	0.00106576	0.00222359
	Kutiglnbump	I	0.0035	mM	0.00035	0.035	0.00523264	0.00431338	0.00454069
	Kututp	I	0.04	mM	0.004	0.4	0.0385872	0.0338221	0.0352068
	Kutippi	I	0.1135	mM	0.01135	1.135	0.147846	0.0780288	0.191125
	kcaturglnb	I	5.5	min-1	0.55	55	5.38558	3.68281	4.83682
	Kurglnbump	I	0.0023	mM	0.00023	0.023	0.00321158	0.00332112	0.00403672
	Kurump	I	8.4	mM	0.84	84	10.7442	7.26924	8.96538
	Kurgln	I	0.07	mM	0.007	0.7	0.0514951	0.107018	0.0573344
	kcatutglnk	II	137	min-1	1.37	13700	77.6813	47.6241	77.5433
	Kutiglnk	II	0.0018	mM	1.8e-05	0.18	0.00125169	0.00216338	0.00125769
	Kutglnk	II	0.003	mM	3e-05	0.3	0.00359063	0.00315096	0.00369319
	Kutiglnkump	II	0.0035	mM	3.5e-05	0.35	0.00162217	0.00507714	0.00107707
	kcaturglnk	II	5.5	min-1	0.055	550	10.2462	12.1264	22.3699
	Kurglnkump	II	0.0023	mM	2.3e-05	0.23	0.0010384	0.00116132	0.00531589
	Kglnbog1	I	0.005	mM	0.0005	0.05	0.0057846	0.00555029	0.00417666
	Kglnbog2	I	0.15	mM	0.015	1.5	0.158794	0.145333	0.16864
	Kglnbog3	I	0.15	mM	0.015	1.5	0.181614	0.146705	0.138533
	Kglnbumpog1	I	0.025	mM	0.0025	0.25	0.017012	0.0426503	0.0398205
	Kglnbumpog2	I	0.15	mM	0.015	1.5	0.155554	0.134092	0.112134
	Kglnbumpog3	I	0.15	mM	0.015	1.5	0.145645	0.117094	0.107891
	Kglnkog1	II	5	mM	1	10	4.62261	3.19166	8.52237
	Kglnkog2	II	5	mM	1	10	4.90542	3.91235	5.49634
	Kglnkog3	II	5	mM	1	10	3.17612	3.37988	2.42962
	Kglnkamtb	III	5e-06	mM	5e-08	5	4.04343e-05	1.34025e-05	1.3342e-07
	Vad	II	0.5	mM min-1	0.005	50	0.203948	0.206639	1.03889
	Kadgs	II	0.001703	mM	1.703e-05	0.1703	0.00016028	0.000107412	0.000213782
	Kadglnbog	II	1.052e-05	mM	1.052e-07	0.001052	3.00144e-05	1.12959e-05	1.57761e-05
	Kadgln	II	0.9714	mM	0.009714	97.14	1.36479	1.97414	0.928672
	b1	II	0.5166	-	0.005166	51.66	1.15253	0.617237	0.961665
	c1	II	0.5974	-	0.005974	59.74	0.258267	0.826421	0.0819765
	d1	II	0.0387	-	0.000387	3.87	0.016123	0.0494455	0.0263839
	Vdead	II	0.5	mM min-1	0.005	50	0.652942	0.488769	0.86441
	Kdeadgsamp	II	0.0002015	mM	2.015e-06	0.02015	0.00030402	0.000371503	0.000250656
	Kdeadglnbog	II	2.274e-06	mM	2.274e-08	0.0002274	9.62531e-07	1.03236e-06	3.44203e-06
	Kdeadgln	II	0.04444	mM	0.0004444	4.444	0.447429	0.228293	0.45848
	Kdeadglnbump	II	1.805e-05	mM	1.805e-07	0.001805	4.04012e-06	2.94154e-05	7.48862e-06
	f1	II	2.766	-	0.02766	276.6	0.4835	0.393854	0.350022
	g1	II	3.323	-	0.03323	332.3	17.0691	12.9816	30.1682
	h1	II	0.2148	-	0.002148	21.48	0.136943	0.437832	0.230659
	l1	II	0.02316	-	0.0002316	2.316	0.0184898	0.0103684	0.0170128
	m1	II	0.8821	-	0.008821	88.21	1.65888	0.657712	0.802125
	n1	II	8.491	-	0.08491	849.1	12.2748	13.6865	6.7092
	o1	II	0.8791	-	0.008791	87.91	1.43398	0.700253	3.88795
	Vgdh (Yuan)	I	360	mM min-1	72	500.4	231.066	272.382	194.933
	Vgdh (Kim)	I	360	mM min-1	72	500.4	245.514	355.18	224.371
	Vgdh (Radchenko)	I	360	mM min-1	72	500.4	244.249	334.25	388.228
	Kgdhog	I	0.32	mM	0.032	3.2	0.421526	0.375356	0.386553
	Kgdhglu	I	10	mM	1	100	6.71689	6.51539	9.37727
	Kgdhnadph	I	0.04	mM	0.004	0.4	0.0694311	0.0563937	0.073381
	Kgdhnadp	I	0.042	mM	0.0042	0.42	0.0375441	0.0330187	0.0257516
	Vgog (Yuan)	I	72	mM min-1	14.4	360	28.7561	25.8346	31.5387
	Vgog (Kim)	I	72	mM min-1	14.4	360	89.033	94.233	78.3436
	Vgog (Radchenko)	I	72	mM min-1	14.4	360	67.4424	48.8137	96.1908
	Kgoggln	I	0.175	mM	0.0175	1.75	0.311582	0.26738	0.207129
	Kgogog	I	0.007	mM	0.0007	0.07	0.00370758	0.0058226	0.00476433
	Kgognadph	I	0.0015	mM	0.00015	0.015	0.00156433	0.00149539	0.00200253
	Kgogglu	I	11	mM	1.1	110	8.53589	7.99688	7.74068
	Kgognadp	I	0.0037	mM	0.00037	0.037	0.00372895	0.00282693	0.00207104
	kcatgs	I	38571	min-1	7714.2	192855	47564.1	115721	50976.7
	Kgsatp	I	0.35	mM	0.035	3.5	0.205921	0.349259	0.266518
	Kgsglu	I	4.1	mM	0.41	41	3.45782	3.45187	5.04424
	Kgsadp	I	0.0585	mM	0.00585	0.585	0.0646067	0.0988401	0.105672
	Kgspi	I	3.7	mM	0.37	37	4.50617	5.77418	3.68166
	Kgsgln	I	5.65	mM	0.565	56.5	4.98916	5.48499	9.24187
	kcatamtb	I	486000	min-1	243000	972000	465044	400182	656380
	t0 (Yuan WT)	II	90	min	45	180	66.3517	57.5624	63.2814
	t0 (Yuan DGDH)	II	90	min	45	180	95.3503	84.1607	91.338
	t0 (Yuan DGOGAT)	II	90	min	45	180	57.2753	63.2305	55.0488
	t0 (Kim)	II	45	min	22.5	90	43.3627	43.844	48.6243
	Kgrowthglu (Yuan)	II	49.5	mM	9.9	247.5	98.927	101.43	111.517
	Kgrowthglu (Kim)	II	49.5	mM	9.9	247.5	49.7927	19.5791	33.7004
	Kgrowthgln (Yuan)	II	1.77	mM	0.354	8.85	1.03234	1.18301	0.952941
	Kgrowthgln (Kim)	II	1.77	mM	0.354	8.85	0.97624	1.32472	1.50218
	GLUdemn	I	2132	mM	213.2	21320	2308.89	2600.03	2326.34
	GLUdemf	I	318	mM	31.8	3180	420.649	336.338	433.034
	GLNdemn	I	542	mM	54.2	5420	696.731	741.926	782.398
	GLNdemf	I	75	mM	7.5	750	80.3814	71.872	92.6526
	Pcm	II	0.077	m min-1	0.00077	7.7	0.0673077	0.0964437	0.0760585
	kdb	III	12.7	min-1	0.127	1270	14.6583	14.1179	14.096
	k	II	10.9	mM	2.18	54.5	7.66247	6.72185	15.8166
	[OGbasal]	II	0.7	mM	0.14	3.5	0.572335	0.951763	0.930891
	[NHxext]t<0	III	0.0001	mM	1e-06	0.001	3.43646e-05	0.00023605	4.51965e-05

## Sheet: Table S13
	Table S13 Parameter sensitivities of important model variables and fluxes
	We conducted a sensitivity analysis for the active, the passive, and the refined active transporter models (the red-, blue-, and yellow-highlighted parameter sets in Table S10).
	The sensitivity analysis was performed at the steady state in Kim's experiment (WT, NH4ext = 4 mM, glucose as a carbon source).
	We numerically calculated sensitivities by slightly perturbing parameters (Dpi/pi = 10-4).
	Positive and negative sensitivities are highlighted in green and red, respectively, and color strength depends on the magnitude of sensitivities.
	As expected, GLU and GLN concentrations are sensitive to GS-related parameters such as [GStotal], kcatgs, and Kgsnh.
	GLU and GLN concentrations are relatively sensitive to the growth- and consumption-related parameters such as t0 and GLUdemn because these parameters directly affect the GLU and GLN consumption rates.
	High sensitivities to pKa, pHext, and pHint are reasonable because 1 unit changes in them cause 1-fold changes in Ka, [H+ext], and [H+int], respectively (see Table S3).
	The most important output of the system is the specific growth rate (m).
	m is sensitive ( < -0.5 or > 0.5 ) to 2 parameters and 9 parameters in the active and the passive transporter models, respectively.
	Notably, m of the passive transporter model is highly sensitive (< -10 or > 10) to changes in pHext and pHint.
	This is because only the concentration gradient of NH3 is the driving force of the ammonium transport in the passive transporter model.
	In contrast, m of the active transporter model is less sensitive (> -4 and < 0.5) to changes in pHext and pHint.
	Parameter (pi)	Active Transporter Model (Red Parameter Set in Table S10)								Passive Transporter Model (Blue Parameter Set in Table S10)								Refined Active Transporter Model (Yellow Parameter Set in Table S10)
	[NH4+ext]	0.465457	0.385199	0.780337	0.163392	0.161817	0.325806	0.370559	0.156428	0.983924	1.35664	2.92921	0.735227	0.734722	0.68532	1.14441	0.732959	0.298845	0.02173	0.105388	0.0164372	0.015424	0.182142	0.209232	0.0119394
	[UTase]	-2.21762e-10	-4.09519e-09	8.50157e-10	2.10311e-09	1.48099e-09	1.12133e-10	-2.63028e-10	-7.19123e-10	-3.43733e-11	4.41991e-09	4.34473e-09	2.91281e-11	3.17016e-10	3.10475e-10	2.88148e-10	1.75964e-09	3.94133e-10	1.90056e-08	1.43615e-09	-7.97596e-09	-6.17436e-09	-5.09177e-10	4.42152e-10	2.4034e-09
	[GlnBtotal]	-0.00180774	0.0279059	0.0550011	0.0118965	0.0117334	0.000651896	-0.00212867	0.0111754	-0.000171981	0.00284628	0.00616991	0.00155589	0.00155259	0.00154064	0.00154494	0.00154109	-0.00114522	0.0546509	0.0922161	0.0158295	0.0155792	0.000906757	-0.00129158	0.0147183
	[GlnKtotal]	-0.313569	-0.259555	-0.525801	-0.110109	-0.109048	-0.314099	-0.369237	-0.105416	-0.00854682	-0.0117837	-0.0254432	-0.00638773	-0.00638334	-0.0159949	0.0767779	-0.00636803	-0.357851	-0.0260461	-0.126228	-0.0196885	-0.0184753	-0.350135	-0.403588	-0.014303
	[GStotal]	-0.0666881	1.02966	2.02938	0.43887	0.432854	0.0240488	-0.0785274	0.412266	-0.0774001	1.28127	2.77738	0.700228	0.698745	0.693365	0.695301	0.693566	-0.0093997	0.448596	0.756943	0.129926	0.127871	0.00744246	-0.0106011	0.120805
	[AmtBtotal]	0.952751	0.788366	1.59709	0.334384	0.33116	0.954325	1.12189	0.32013	0.100417	0.138449	0.298936	0.0750484	0.0749969	0.187924	-0.90207	0.0748171	0.792346	0.0575717	0.27937	0.0435712	0.0408847	0.775257	0.893614	0.0316453
	[ATP]	-0.0267073	0.412309	0.812637	0.175758	0.173349	0.00963106	-0.0314487	0.165105	-0.0253069	0.418859	0.907963	0.228948	0.228463	0.226705	0.227337	0.22677	-0.00331938	0.158407	0.267291	0.0458814	0.0451559	0.00262821	-0.00374362	0.0426607
	[ADP]	0.0235792	-0.363964	-0.717357	-0.155172	-0.153045	-0.00850299	0.0277653	-0.145767	0.0219662	-0.363515	-0.787998	-0.198725	-0.198304	-0.196778	-0.197327	-0.196835	0.00293988	-0.140289	-0.23672	-0.0406359	-0.0399933	-0.00232774	0.00331562	-0.0377834
	[UTP]	-2.43396e-05	0.000493765	0.000973515	0.000210484	0.000207609	1.86639e-05	-2.86606e-05	0.000197772	-8.37285e-06	0.000142258	0.000308342	7.7749e-05	7.75865e-05	7.72203e-05	7.52151e-05	7.70204e-05	-1.59982e-05	0.00108372	0.00183017	0.000314127	0.000309142	2.45296e-05	-1.80429e-05	0.000292001
	[UMP]	-1.01632e-06	1.64513e-05	3.24269e-05	7.01333e-06	6.91723e-06	4.30375e-07	-1.19675e-06	6.58848e-06	-3.00465e-07	5.01742e-06	1.08443e-05	2.72812e-06	2.72426e-06	2.70447e-06	2.69911e-06	2.71276e-06	-5.58326e-07	2.794e-05	4.71512e-05	8.09373e-06	7.96568e-06	4.90082e-07	-6.29686e-07	7.52529e-06
	[PPi]	0.000385791	-0.0110495	-0.0217922	-0.00470998	-0.00464585	-0.000565797	0.000454281	-0.00442646	0.000187482	-0.0032874	-0.00712595	-0.00179693	-0.00179314	-0.00179098	-0.00168419	-0.00177991	0.000251294	-0.0243527	-0.0411514	-0.00706258	-0.00695024	-0.000656805	0.000283411	-0.00656392
	[Pi]	0.0185794	-0.286793	-0.565255	-0.122269	-0.120593	-0.0067	0.0218779	-0.114858	0.0172054	-0.284733	-0.617221	-0.155655	-0.155325	-0.15413	-0.15456	-0.154174	0.00229522	-0.109527	-0.184813	-0.0317252	-0.0312235	-0.00181731	0.00258857	-0.0294982
	[NADPH]	-0.00896963	0.374476	-0.0911091	0.0521192	0.0549112	0.00511846	-0.010562	0.064464	-0.00643325	0.300604	-0.213208	0.0515233	0.0529774	0.0580859	0.0577912	0.0580553	-0.00307117	0.437538	-0.00908491	0.0411281	0.0434945	0.00410168	-0.00346369	0.0516328
	[NADP]	0.0085388	-0.357277	0.0880053	-0.0502421	-0.0527654	-0.00487919	0.0100547	-0.0613991	0.00632379	-0.292484	0.202774	-0.0490774	-0.0508547	-0.0570906	-0.0568079	-0.0570613	0.00294534	-0.419416	0.00858377	-0.0391799	-0.0415073	-0.0039328	0.00332178	-0.0495113
	kcatutglnb	-0.0115633	0.178506	0.351826	0.0760965	0.0750533	0.00416987	-0.0136161	0.071484	-0.00322951	0.0534486	0.115861	0.0292169	0.029155	0.0289306	0.0290114	0.028939	-0.00749079	0.357488	0.603212	0.10354	0.101903	0.00593103	-0.00844817	0.0962717
	Kutgln	-0.0080881	0.179272	0.353488	0.0764172	0.0753744	0.0074741	-0.00952399	0.0718064	-0.00309951	0.0529707	0.114824	0.0289551	0.0288939	0.028777	0.0278436	0.0286801	-0.0046115	0.354348	0.598559	0.102726	0.101094	0.00862417	-0.00520088	0.0954833
	Kutiglnb	2.40075e-05	-0.000370604	-0.000730436	-0.00015799	-0.000155825	-8.65743e-06	2.82696e-05	-0.000148415	6.50764e-06	-0.000107695	-0.00023346	-5.8874e-05	-5.87489e-05	-5.82968e-05	-5.84595e-05	-5.83116e-05	1.71673e-05	-0.000819231	-0.00138234	-0.000237291	-0.000233538	-1.35926e-05	1.93614e-05	-0.000220634
	Kutglnb	0.00928999	-0.143404	-0.282643	-0.0611363	-0.0602982	-0.0033501	0.0109393	-0.0574307	0.00258564	-0.0427918	-0.0927603	-0.0233919	-0.0233424	-0.0231627	-0.0232274	-0.0231694	0.00585794	-0.27953	-0.471671	-0.08097	-0.0796896	-0.0046382	0.00660663	-0.0752864
	Kutiglnbump	-0.000846031	0.0130601	0.0257408	0.00556763	0.00549131	0.000305091	-0.000996228	0.00523016	-0.000218034	0.00360844	0.00782206	0.00197252	0.00196834	0.00195319	0.00195864	0.00195376	-0.000478289	0.0228243	0.038513	0.00661104	0.0065065	0.000378699	-0.000539418	0.00614697
	Kututp	2.43418e-05	-0.000493815	-0.000973608	-0.000210503	-0.000207629	-1.86657e-05	2.86633e-05	-0.000197791	8.37368e-06	-0.000142223	-0.000308333	-7.77606e-05	-7.75939e-05	-7.7228e-05	-7.52225e-05	-7.70096e-05	1.59998e-05	-0.00108383	-0.00183035	-0.000314158	-0.000309173	-2.4532e-05	1.80447e-05	-0.00029203
	Kutippi	-0.000385747	0.0110484	0.0217901	0.0047095	0.00464538	0.000565744	-0.00045423	0.00442601	-0.000187461	0.003287	0.00712513	0.00179674	0.00179294	0.00179078	0.001684	0.0017797	-0.000251266	0.0243505	0.0411477	0.00706188	0.00694956	0.000656742	-0.00028338	0.00656327
	kcaturglnb	0.0115646	-0.178515	-0.351844	-0.0761051	-0.0750619	-0.00417035	0.0136177	-0.0714922	0.00323034	-0.0534613	-0.115889	-0.0292244	-0.0291625	-0.0289381	-0.0290188	-0.0289464	0.00749133	-0.357467	-0.60318	-0.103547	-0.10191	-0.00593148	0.00844877	-0.0962787
	Kurglnbump	-0.0106859	0.164962	0.32513	0.0703227	0.0693586	0.00385349	-0.012583	0.0660601	-0.0029765	0.0492612	0.106784	0.0269279	0.0268709	0.0266641	0.0267385	0.0266718	-0.00700202	0.334161	0.563851	0.0967841	0.0952536	0.00554404	-0.00789694	0.08999
	Kurump	1.01623e-06	-1.64496e-05	-3.24235e-05	-7.01254e-06	-6.91648e-06	-4.30314e-07	1.19664e-06	-6.58781e-06	3.00728e-07	-4.99403e-06	-1.08304e-05	-2.73212e-06	-2.72652e-06	-2.70685e-06	-2.70153e-06	-2.70455e-06	5.58282e-07	-2.79371e-05	-4.71464e-05	-8.09291e-06	-7.96487e-06	-4.90027e-07	6.29633e-07	-7.52453e-06
	Kurgln	-9.79564e-05	0.00217106	0.00428089	0.000925474	0.000912845	9.05148e-05	-0.000115347	0.000869634	-3.45249e-05	0.000590027	0.00127899	0.000322523	0.000321842	0.00032054	0.000310144	0.000319463	-4.32777e-05	0.0033252	0.0056169	0.000964039	0.000948729	8.09339e-05	-4.8809e-05	0.000896073
	kcatutglnk	0.00338349	0.00280043	0.00567307	0.00118795	0.0011765	0.00338918	0.00398417	0.00113732	9.44217e-05	0.000130143	0.000281057	7.05725e-05	7.0521e-05	0.000176706	-0.000848209	7.0337e-05	0.00283592	0.0002063	0.0010002	0.000156003	0.000146388	0.00277475	0.00319837	0.000113322
	Kutiglnk	-3.85609e-06	-3.19158e-06	-6.46544e-06	-1.35387e-06	-1.34082e-06	-3.86257e-06	-4.54067e-06	-1.29618e-06	-9.66941e-08	-1.3005e-07	-2.85689e-07	-7.27204e-08	-7.27682e-08	-1.81539e-07	8.6861e-07	-7.08729e-08	-3.89481e-06	-2.8332e-07	-1.37365e-06	-2.14246e-07	-2.01044e-07	-3.81081e-06	-4.39259e-06	-1.55632e-07
	Kutglnk	-0.00237105	-0.00196246	-0.00397553	-0.000832485	-0.000824461	-0.00237504	-0.00279199	-0.000797003	-6.11095e-05	-8.42567e-05	-0.00018192	-4.5671e-05	-4.56401e-05	-0.000114362	0.000548959	-4.55324e-05	-0.00201212	-0.000146373	-0.000709656	-0.000110686	-0.000103864	-0.00196872	-0.00226928	-8.04036e-05
	Kutiglnkump	1.3964e-05	1.15576e-05	2.34134e-05	4.90284e-06	4.85557e-06	1.39874e-05	1.6443e-05	4.69386e-06	4.01916e-07	5.76215e-07	1.21437e-06	2.98796e-07	3.00443e-07	7.52307e-07	-3.61051e-06	3.07786e-07	1.29463e-05	9.41787e-07	4.56605e-06	7.12172e-07	6.68278e-07	1.26671e-05	1.46009e-05	5.17328e-07
	kcaturglnk	-0.00338315	-0.00280014	-0.0056725	-0.00118784	-0.00117639	-0.00338884	-0.00398377	-0.00113721	-9.44123e-05	-0.000130162	-0.000281052	-7.05617e-05	-7.05128e-05	-0.000176686	0.000848125	-7.03417e-05	-0.00283563	-0.000206281	-0.0010001	-0.000155987	-0.000146373	-0.00277447	-0.00319804	-0.000113311
	Kurglnkump	0.00334479	0.00276837	0.00560818	0.00117437	0.00116305	0.00335041	0.0039386	0.00112431	9.34259e-05	0.000128782	0.000278106	6.98289e-05	6.97771e-05	0.000174842	-0.000839264	6.96001e-05	0.00281327	0.000204652	0.000992214	0.000154757	0.000145219	0.0027526	0.00317282	0.000112417
	Kglnbog1	-1.15026e-09	1.78697e-08	3.52641e-08	7.6364e-09	7.53025e-09	4.18811e-10	-1.35613e-09	7.16055e-09	-4.58311e-11	2.59337e-08	2.16846e-08	-1.56251e-09	5.75806e-10	3.88548e-10	4.07719e-10	9.86081e-09	-1.10295e-09	5.25134e-08	8.85906e-08	1.52059e-08	1.49599e-08	8.69327e-10	-1.24419e-09	1.414e-08
	Kglnbog2	0.000915128	-0.0141267	-0.0278429	-0.00602235	-0.00593979	-0.000330008	0.00107759	-0.00565732	0.00047511	-0.00786298	-0.0170447	-0.00429825	-0.00428915	-0.00425613	-0.00426801	-0.00425735	0.000374339	-0.0178636	-0.0301425	-0.00517422	-0.0050924	-0.000296393	0.000422182	-0.00481101
	Kglnbog3	0.000829697	-0.0128079	-0.0252437	-0.00546014	-0.00538529	-0.0002992	0.000976994	-0.00512919	0.00045519	-0.00753332	-0.0163301	-0.00411803	-0.00410931	-0.00407768	-0.00408906	-0.00407886	0.00032742	-0.0156246	-0.0263645	-0.00452569	-0.00445412	-0.000259244	0.000369267	-0.004208
	Kglnbumpog1	2.75171e-08	-4.24894e-07	-8.37332e-07	-1.81088e-07	-1.78612e-07	-9.92583e-09	3.24002e-08	-1.70147e-07	6.05352e-10	-4.34114e-09	-1.71444e-08	-5.89636e-09	-5.4378e-09	-5.4197e-09	-5.46108e-09	-3.28648e-09	4.4361e-08	-2.11713e-06	-3.57238e-06	-6.13224e-07	-6.03533e-07	-3.5135e-08	5.0029e-08	-5.70185e-07
	Kglnbumpog2	1.46742e-05	-0.000226524	-0.000446467	-9.65694e-05	-9.52456e-05	-5.29173e-06	1.72794e-05	-9.0716e-05	7.47891e-07	-1.23733e-05	-2.68266e-05	-6.76599e-06	-6.75176e-06	-6.69976e-06	-6.71848e-06	-6.7e-06	1.72281e-05	-0.000822134	-0.00138724	-0.000238131	-0.000234366	-1.36408e-05	1.943e-05	-0.000221416
	Kglnbumpog3	0.000440707	-0.0068031	-0.0134086	-0.00290024	-0.00286048	-0.000158925	0.000518946	-0.00272444	5.04867e-05	-0.000835544	-0.00181123	-0.000456746	-0.000455778	-0.00045227	-0.000453532	-0.000452399	0.000370302	-0.017671	-0.0298174	-0.00511842	-0.00503748	-0.000293197	0.00041763	-0.00475913
	Kglnkog1	-0.23655	-0.195799	-0.396645	-0.0830616	-0.0822609	-0.236949	-0.278545	-0.0795214	-0.00790116	-0.0108935	-0.0235211	-0.00590517	-0.00590112	-0.0147866	0.0709777	-0.00588696	-0.22349	-0.0162634	-0.0788297	-0.0122954	-0.0115377	-0.21867	-0.252054	-0.00893191
	Kglnkog2	-0.116764	-0.0966457	-0.195783	-0.0409983	-0.0406031	-0.116961	-0.137494	-0.0392509	-0.00612789	-0.00844864	-0.0182422	-0.00457986	-0.00457672	-0.011468	0.0550481	-0.00456573	-0.0912709	-0.00664045	-0.0321916	-0.00502099	-0.00471156	-0.0893025	-0.102936	-0.00364737
	Kglnkog3	-0.0281583	-0.0233061	-0.0472132	-0.00988661	-0.0097913	-0.0282057	-0.0331573	-0.00946522	-0.00253102	-0.00348958	-0.00753466	-0.00189163	-0.00189034	-0.00473666	0.0227367	-0.0018858	-0.0152107	-0.00110654	-0.00536471	-0.00083674	-0.000785171	-0.0148826	-0.0171547	-0.00060782
	Kglnkamtb	0.0141085	0.0116772	0.0236556	0.00495352	0.00490577	0.0141322	0.0166132	0.0047424	8.83744e-05	0.000121866	0.000263102	6.60475e-05	6.60041e-05	0.000165388	-0.000793886	6.58538e-05	2.42463e-05	1.76383e-06	8.55149e-06	1.33379e-06	1.25158e-06	2.37234e-05	2.73452e-05	9.68876e-07
	Vad	0.00692167	-0.106847	-0.21059	-0.0455507	-0.0449263	-0.00249605	0.00815048	-0.0427898	0.00201974	-0.0334263	-0.0724585	-0.0182723	-0.0182336	-0.0180932	-0.0181437	-0.0180985	0.00462668	-0.220779	-0.372536	-0.0639512	-0.0629399	-0.00366331	0.00521801	-0.0594622
	Kadgs	-5.38863e-05	0.000831836	0.00163951	0.000354619	0.000349758	1.94322e-05	-6.34528e-05	0.000333125	-3.84368e-06	6.36171e-05	0.000137897	3.47727e-05	3.46995e-05	3.44324e-05	3.45285e-05	3.44442e-05	-3.38413e-05	0.00161492	0.00272497	0.000467763	0.000460366	2.67948e-05	-3.81664e-05	0.000434928
	Kadglnbog	0.00524977	-0.0810387	-0.159723	-0.0345481	-0.0340745	-0.00189314	0.00618177	-0.0324541	0.000733695	-0.0121425	-0.0263215	-0.00663762	-0.00662357	-0.00657259	-0.00659093	-0.00657449	0.00387316	-0.184823	-0.311865	-0.0535358	-0.0526893	-0.00306668	0.00436818	-0.0497779
	Kadgln	-0.000241682	0.00373079	0.00735323	0.00159049	0.00156868	8.71542e-05	-0.000284589	0.00149407	-0.000162882	0.0026957	0.00584347	0.00147356	0.00147045	0.00145913	0.0014632	0.00145956	-7.02277e-05	0.00335131	0.00565489	0.000970706	0.000955357	5.56047e-05	-7.92033e-05	0.000902567
	a1	0	0	0	0	0	0	0	0	0	0	0	0	0	0	0	0	0	0	0	0	0	0	0	0
	b1	0.0067408	-0.104055	-0.205087	-0.0443604	-0.0437523	-0.00243083	0.0079375	-0.0416716	0.00201021	-0.0332685	-0.0721166	-0.018186	-0.0181475	-0.0180078	-0.0180581	-0.0180131	0.00436866	-0.208467	-0.351761	-0.0603847	-0.0594299	-0.00345901	0.004927	-0.0561461
	c1	0.00018088	-0.0027922	-0.00550332	-0.00119035	-0.00117404	-6.52282e-05	0.000212992	-0.0011182	9.53036e-06	-0.000157726	-0.000341906	-8.62197e-05	-8.60371e-05	-8.53749e-05	-8.56132e-05	-8.53997e-05	0.000258049	-0.0123142	-0.0207786	-0.00356683	-0.00351042	-0.000204318	0.00029103	-0.00331645
	d1	0.00541352	-0.0835664	-0.164705	-0.0356257	-0.0351373	-0.00195219	0.00637459	-0.0334664	0.000740704	-0.0122586	-0.026573	-0.00670103	-0.00668685	-0.00663538	-0.0066539	-0.0066373	0.004122	-0.196697	-0.331901	-0.0569754	-0.0560744	-0.00326371	0.00464882	-0.052976
	Vdead	-0.00692128	0.106845	0.210586	0.0455482	0.0449238	0.00249591	-0.00815002	0.0427874	-0.0020195	0.0334227	0.0724508	0.0182701	0.0182314	0.0180911	0.0181416	0.0180963	-0.00462657	0.220791	0.372555	0.0639498	0.0629385	0.00366321	-0.00521788	0.0594607
	Kdeadgsamp	0.00445633	-0.0687909	-0.135583	-0.0293266	-0.0289246	-0.00160702	0.00524747	-0.027549	0.00154697	-0.025602	-0.0554978	-0.0139951	-0.0139655	-0.013858	-0.0138967	-0.013862	0.0018399	-0.0877999	-0.148151	-0.0254317	-0.0250295	-0.0014568	0.00207506	-0.0236465
	Kdeadglnbog	-0.00616765	0.0952108	0.187656	0.0405886	0.0400322	0.00222414	-0.0072626	0.0381284	-0.00120903	0.0200095	0.0433747	0.0109379	0.0109148	0.0108308	0.010861	0.0108339	-0.0042495	0.202796	0.342191	0.0587378	0.057809	0.00336466	-0.00479262	0.0546146
	Kdeadgln	-0.00594769	0.0918152	0.180963	0.0391411	0.0386045	0.00214482	-0.00700359	0.0367686	-0.0016987	0.0281135	0.0609419	0.0153679	0.0153353	0.0152173	0.0152598	0.0152217	-0.0035383	0.168855	0.28492	0.0489074	0.048134	0.00280154	-0.00399052	0.0454742
	Kdeadglnbump	0.00494503	-0.0763345	-0.150452	-0.0325426	-0.0320965	-0.00178325	0.00582292	-0.0305702	0.00125048	-0.0206952	-0.0448613	-0.0113129	-0.0112889	-0.011202	-0.0112333	-0.0112053	0.00312742	-0.149238	-0.25182	-0.043228	-0.0425445	-0.00247622	0.00352713	-0.0401937
	e1	0	0	0	0	0	0	0	0	0	0	0	0	0	0	0	0	0	0	0	0	0	0	0	0
	f1	-0.000749159	0.0115647	0.0227934	0.00493013	0.00486255	0.000270157	-0.000882158	0.0046313	-0.000172052	0.00284746	0.00617246	0.00155653	0.00155324	0.00154128	0.00154558	0.00154173	-0.000860726	0.0410746	0.069308	0.0118972	0.0117091	0.000681504	-0.000970734	0.0110621
	g1	-0.00609473	0.0940852	0.185437	0.0401088	0.0395589	0.00219785	-0.00717674	0.0376776	-0.00184313	0.0305037	0.0661232	0.0166745	0.0166392	0.0165111	0.0165572	0.0165159	-0.00357826	0.170762	0.288137	0.0494597	0.0486776	0.00283318	-0.00403558	0.0459878
	h1	-7.74637e-05	0.00119579	0.00235685	0.00050978	0.000502792	2.79346e-05	-9.1216e-05	0.000478879	-4.35285e-06	7.19953e-05	0.000156125	3.93826e-05	3.92958e-05	3.89938e-05	3.91025e-05	3.89884e-05	-0.000187628	0.00895371	0.0151082	0.00259344	0.00255243	0.000148559	-0.000211608	0.00241139
	i1	0	0	0	0	0	0	0	0	0	0	0	0	0	0	0	0	0	0	0	0	0	0	0	0
	j1	0	0	0	0	0	0	0	0	0	0	0	0	0	0	0	0	0	0	0	0	0	0	0	0
	k1	0	0	0	0	0	0	0	0	0	0	0	0	0	0	0	0	0	0	0	0	0	0	0	0
	l1	-0.00547109	0.0844577	0.166462	0.0360046	0.0355111	0.00197295	-0.00644238	0.0338223	-0.00106271	0.0175878	0.0381252	0.00961415	0.0095938	0.00951996	0.00954653	0.00952271	-0.0040688	0.194172	0.32764	0.0562402	0.0553509	0.00322159	-0.00458883	0.0522923
	m1	-3.58516e-05	0.000553437	0.0010908	0.000235936	0.000232701	1.29286e-05	-4.22165e-05	0.000221635	-8.59711e-06	0.000142283	0.000308426	7.77765e-05	7.7612e-05	7.70146e-05	7.72296e-05	7.70374e-05	-1.53842e-05	0.00073414	0.00123876	0.000212644	0.000209281	1.21808e-05	-1.73504e-05	0.000197717
	n1	-0.000282573	0.00436204	0.00859736	0.00185958	0.00183409	0.0001019	-0.000332738	0.00174686	-0.000321088	0.00531394	0.0115191	0.00290483	0.00289868	0.00287637	0.0028844	0.00287719	-6.53049e-05	0.00311639	0.00525849	0.000902663	0.000888389	5.1707e-05	-7.36514e-05	0.0008393
	o1	-0.000734529	0.0113388	0.0223483	0.00483385	0.00476759	0.000264882	-0.000864931	0.00454086	-0.000141219	0.00233715	0.00506627	0.00127758	0.00127488	0.00126506	0.00126859	0.00126543	-0.000350821	0.0167414	0.0282489	0.00484914	0.00477246	0.000277772	-0.000395658	0.00450875
	Vgdh	-0.000709093	0.0189152	0.00928232	-0.00399142	-0.00202843	0.000319324	-0.000834979	0.00468799	0.000615208	-0.0153672	-0.0102098	0.00212967	0.000425993	-0.00552333	-0.00552654	-0.00552366	-5.21341e-05	0.00585999	0.00122652	-0.00210511	-0.0014482	6.06338e-05	-5.87973e-05	0.000810987
	Kgdhog	0.000459664	-0.0122616	-0.00601718	0.0025874	0.0013149	-0.000206999	0.000541268	-0.00303895	-0.000309987	0.00774316	0.00514448	-0.00107308	-0.000214648	0.00278306	0.00278468	0.00278323	4.0184e-05	-0.00451677	-0.000945377	0.00162258	0.00111624	-4.67353e-05	4.53198e-05	-0.000625093
	Kgdhnh	0.000698402	-0.01863	-0.00914236	0.00393122	0.00199783	-0.00031451	0.00082239	-0.00461731	-0.000613881	0.0153341	0.0101878	-0.00212507	-0.000425079	0.00551141	0.00551462	0.00551173	5.1095e-05	-0.00574318	-0.00120207	0.00206315	0.00141933	-5.94252e-05	5.76253e-05	-0.000794822
	Kgdhglu	-0.000430485	0.0114833	0.00563523	-0.00242316	-0.00123144	0.000193859	-0.00050691	0.00284604	0.000293386	-0.00732844	-0.00486893	0.00101561	0.000203152	-0.00263401	-0.00263554	-0.00263416	-3.81958e-05	0.0042933	0.000898603	-0.0015423	-0.00106101	4.44231e-05	-4.30775e-05	0.000594165
	Kgdhnadph	0.000381167	-0.0101677	-0.00498962	0.00214555	0.00109036	-0.00017165	0.000448836	-0.00251999	-0.000314889	0.00786561	0.00522583	-0.00109005	-0.000218043	0.00282707	0.00282871	0.00282724	2.93512e-05	-0.00329913	-0.000690521	0.00118516	0.000815324	-3.41364e-05	3.31025e-05	-0.00045658
	Kgdhnadp	-0.000257545	0.00687009	0.00337138	-0.0014497	-0.000736732	0.00011598	-0.000303268	0.0017027	0.000204991	-0.00512046	-0.00340198	0.000709619	0.000141945	-0.00184041	-0.00184148	-0.00184052	-2.01276e-05	0.00226239	0.000473527	-0.000812727	-0.000559111	2.34091e-05	-2.27001e-05	0.000313101
	Kgdheq	-0.00125955	0.033599	0.0164881	-0.00708992	-0.00360308	0.000567211	-0.00148316	0.00832721	-0.00101735	0.0254124	0.0168837	-0.00352178	-0.000704463	0.00913376	0.00913907	0.00913431	-0.000301978	0.0339431	0.0071044	-0.0121935	-0.00838845	0.00035121	-0.000340573	0.0046975
	Vgog	-0.0293709	1.32553	-0.451224	0.245887	0.238873	0.0175516	-0.0345851	0.214872	-0.0203622	1.00588	-0.79901	0.191713	0.189967	0.183978	0.182918	0.183868	-0.0112966	1.65073	-0.0695968	0.224742	0.217284	0.0153228	-0.0127404	0.191636
	Kgoggln	0.0126373	-0.570162	0.194132	-0.105794	-0.102777	-0.00755177	0.0148809	-0.092452	0.0092826	-0.458425	0.36423	-0.0873958	-0.0865999	-0.0838707	-0.0833875	-0.0838206	0.00495416	-0.723696	0.0305238	-0.0985593	-0.0952891	-0.00671988	0.00558734	-0.0840428
	Kgogog	0.000687943	-0.0310407	0.0105683	-0.00575922	-0.00559494	-0.0004111	0.000810075	-0.00503285	0.000266804	-0.0131773	0.010469	-0.00251197	-0.0024891	-0.00241065	-0.00239676	-0.0024092	0.000441451	-0.0644922	0.00271984	-0.00878238	-0.00849097	-0.000598788	0.000497872	-0.00748881
	Kgognadph	0.00732992	-0.330718	0.112601	-0.0613632	-0.0596129	-0.00438019	0.0086312	-0.0536241	0.00573156	-0.283065	0.224896	-0.0539628	-0.0534713	-0.0517861	-0.0514878	-0.0517552	0.00274025	-0.400308	0.0168832	-0.0545152	-0.0527064	-0.0037169	0.00309047	-0.0464857
	Kgogglu	-0.0124215	0.560524	-0.190826	0.103989	0.101023	0.00742288	-0.0146267	0.0908735	-0.00898959	0.444031	-0.352743	0.0846376	0.0838668	0.0812233	0.0807553	0.0811748	-0.00510206	0.74545	-0.0314338	0.101503	0.0981347	0.00692047	-0.00575414	0.0865516
	Kgognadp	-0.00702061	0.316794	-0.107853	0.0587743	0.0570978	0.00419538	-0.00826698	0.0513614	-0.0055106	0.272181	-0.216229	0.0518826	0.0514101	0.0497897	0.0495028	0.0497599	-0.00262282	0.383195	-0.0161593	0.0521794	0.050448	0.00355761	-0.00295803	0.0444936
	kcatgs	-0.0622852	0.961664	1.89537	0.409895	0.404275	0.022461	-0.0733428	0.385048	-0.0758559	1.2557	2.72196	0.686258	0.684805	0.679532	0.681429	0.679729	-0.0075941	0.362419	0.611532	0.104968	0.103308	0.00601283	-0.00856468	0.0975994
	Kgsatp	0.0264353	-0.408047	-0.804244	-0.173967	-0.171583	-0.00953295	0.0311285	-0.163423	0.0230049	-0.380702	-0.825256	-0.208122	-0.207681	-0.206083	-0.206658	-0.206143	0.00329592	-0.157278	-0.265387	-0.045557	-0.0448367	-0.00260964	0.00371716	-0.0423592
	Kgsglu	0.00508482	-0.0784924	-0.154705	-0.0334626	-0.0330039	-0.00183366	0.00598754	-0.0314343	0.00544661	-0.0901393	-0.195396	-0.0492746	-0.0491703	-0.0487918	-0.048928	-0.048806	0.000524636	-0.0250358	-0.0422446	-0.00725167	-0.00713699	-0.000415395	0.000591689	-0.00674263
	Kgsnh	0.0533868	-0.823996	-1.62407	-0.35133	-0.346515	-0.019252	0.0628647	-0.330037	0.0741891	-1.22754	-2.66099	-0.671175	-0.669755	-0.664601	-0.666456	-0.664794	0.0062139	-0.296515	-0.500331	-0.0858901	-0.084532	-0.00492004	0.00700809	-0.0798612
	Kgsadp	-0.023291	0.359564	0.70868	0.153276	0.151174	0.00839908	-0.0274259	0.143985	-0.019658	0.325357	0.705278	0.177843	0.177466	0.1761	0.176592	0.176151	-0.0029147	0.139095	0.234704	0.0402879	0.0396508	0.0023078	-0.00328722	0.0374598
	Kgspi	-0.0182936	0.28241	0.556615	0.120388	0.118738	0.00659693	-0.0215413	0.113091	-0.0148979	0.246571	0.534493	0.134779	0.134494	0.133459	0.133831	0.133497	-0.0022703	0.108342	0.182812	0.0313807	0.0308845	0.00179757	-0.00256046	0.0291779
	Kgsgln	-0.00255193	0.039394	0.0776436	0.0167939	0.0165637	0.000920261	-0.00300497	0.015776	-0.00283195	0.0468688	0.101598	0.0256202	0.0255659	0.0253691	0.0254399	0.0253765	-0.000282424	0.0134775	0.0227414	0.00390375	0.00384202	0.000223617	-0.00031852	0.00362972
	Kgseq	-0.000280953	0.00433702	0.00854807	0.00184892	0.00182358	0.000101316	-0.000330831	0.00173685	-0.00230532	0.0381531	0.0827049	0.0208559	0.0208117	0.0206515	0.0207092	0.0206575	-2.44046e-05	0.00116459	0.0019651	0.000337329	0.000331993	1.93231e-05	-2.75237e-05	0.000313646
	aamp	-0.0622852	0.961664	1.89537	0.409895	0.404275	0.022461	-0.0733428	0.385048	-0.0758559	1.2557	2.72196	0.686258	0.684805	0.679532	0.681429	0.679729	-0.0075941	0.362418	0.611532	0.104968	0.103308	0.00601283	-0.00856468	0.0975994
	bamp	-0.00445718	0.0688057	0.135612	0.0293322	0.0289301	0.00160732	-0.00524846	0.0275543	-0.00154687	0.0256007	0.0554949	0.0139943	0.0139647	0.0138572	0.0138959	0.0138612	-0.00184206	0.0879055	0.148329	0.0254615	0.0250589	0.0014585	-0.00207749	0.0236742
	camp	-0.0622852	0.961664	1.89537	0.409895	0.404275	0.022461	-0.0733428	0.385048	-0.0758559	1.2557	2.72196	0.686258	0.684805	0.679532	0.681429	0.679729	-0.0075941	0.362418	0.611532	0.104968	0.103308	0.00601283	-0.00856468	0.0975994
	damp	-2.07254e-12	-1.50393e-11	8.40641e-11	4.20622e-11	3.25492e-11	2.70201e-12	-5.12392e-12	8.00508e-12	-1.90963e-11	-3.58446e-08	-2.77281e-08	3.18745e-09	-7.60193e-11	2.03352e-10	1.68576e-10	-1.33582e-08	-1.55784e-12	1.41507e-11	1.70346e-11	4.17918e-12	1.61887e-12	1.77414e-12	-2.05652e-12	1.28045e-12
	n1amp	-0.0105394	0.162701	0.320674	0.0693589	0.0684081	0.00380067	-0.0124105	0.0651548	-0.00541512	0.0896212	0.194273	0.0489898	0.0488861	0.0485098	0.0486452	0.0485238	-0.00211402	0.100884	0.170228	0.0292206	0.0287585	0.00167383	-0.0023842	0.0271694
	n2amp	-1.88601e-10	-8.10616e-10	3.60524e-09	1.8949e-09	1.16689e-09	8.37623e-11	-2.22036e-10	2.13469e-10	3.76197e-10	2.74977e-08	1.24975e-08	-6.44147e-09	-3.20251e-09	-3.39163e-09	-3.40877e-09	9.18297e-09	6.23135e-12	8.2546e-12	4.19314e-11	1.67167e-11	9.7132e-12	7.09655e-12	6.16956e-12	3.84135e-12
	kcatamtb	0.654243	0.541405	1.09678	0.229646	0.227432	0.65533	0.770392	0.219857	0.0919931	0.126834	0.273857	0.0687524	0.0687053	0.172158	-0.826392	0.0685405	0.435314	0.0316467	0.153506	0.0239418	0.0224659	0.425926	0.490951	0.01739
	Kamtbnh	-0.363467	-0.300861	-0.609479	-0.127634	-0.126403	-0.364082	-0.427994	-0.122194	-0.0511109	-0.0704676	-0.152153	-0.0381995	-0.0381733	-0.0956514	0.459139	-0.0380818	-0.241858	-0.0176005	-0.085309	-0.013306	-0.012486	-0.236642	-0.272769	-0.00966611
	t0	0.0443663	2.41965	1.68284	-0.300128	-0.311263	-0.0316929	0.0522427	-0.349362	0.00704115	2.3881	2.21836	-0.0431012	-0.0480574	-0.0656106	-0.0632521	-0.0653659	0.0408312	2.02346	0.564265	-0.669039	-0.677702	-0.0574206	0.0460497	-0.707497
	Kgrowthglu	0.00874763	0.477208	0.331948	-0.0591764	-0.0613728	-0.00624981	0.0103006	-0.0688878	0.00196283	0.666175	0.618852	-0.012011	-0.0133936	-0.0182905	-0.0176325	-0.0182222	0.00489377	0.242515	0.067642	-0.0801868	-0.0812252	-0.00688215	0.00551923	-0.0847967
	Kgrowthgln	0.00457305	0.249481	0.173543	-0.030936	-0.0320843	-0.00326731	0.00538491	-0.0360132	0.000851582	0.289066	0.268535	-0.00521062	-0.00581059	-0.00793549	-0.00764994	-0.00790585	0.00361688	0.179237	0.0499931	-0.0592644	-0.0600319	-0.00508646	0.00407915	-0.0626714
	GLUdemn	-0.023317	-1.83055	-1.01175	0.33937	0.157341	0.0173166	-0.0274565	-0.465479	-0.000781507	-1.74719	-1.29901	0.179228	-0.00421899	0.00836258	0.00702044	-0.644864	-0.0244718	-1.63165	-0.354717	0.583005	0.400529	0.0345222	-0.0275995	-0.227024
	GLUdemf	-0.00348093	-0.273219	-0.150992	0.050655	0.0234888	0.00258482	-0.0040989	-0.0694613	-0.000117623	-0.26211	-0.194869	0.0268876	-0.000629394	0.00125796	0.00105663	-0.0967256	-0.00365436	-0.243657	-0.0529631	0.0870582	0.0598108	0.00515513	-0.00412141	-0.0338956
	GLNdemn	-0.0147067	-0.215048	-0.425084	-0.0916335	0.109764	0.00981923	-0.0173177	-0.0862511	-0.00542048	-0.276522	-0.599181	-0.151037	0.0470617	0.049372	0.0486933	-0.149699	-0.0103635	-0.0730562	-0.126004	-0.0215641	0.177946	0.0144619	-0.011688	-0.0199175
	GLNdemf	-0.00283178	-0.100334	-0.0951982	0.00153321	0.0204746	0.00195976	-0.00333451	-0.0296065	-0.000709664	-0.101434	-0.124764	-0.0120888	0.00574104	0.00651144	0.00637506	-0.043406	-0.00233868	-0.0748477	-0.0307192	0.0204882	0.0393698	0.00327844	-0.00263758	-0.0116919
	DY	0.0568394	0.0470437	0.0953008	0.0199561	0.0197637	0.0569348	0.0669302	0.0191055	0	0	0	0	0	0	0	0	0.0505752	0.00367885	0.0178371	0.00278206	0.00261059	0.0494844	0.0570391	0.0020209
	T	-0.0568653	-0.0470666	-0.095347	-0.0199661	-0.0197736	-0.0569609	-0.0669607	-0.0191151	0	0	0	0	0	0	0	0	-0.0505989	-0.00368111	-0.0178462	-0.0027835	-0.00261195	-0.0495077	-0.0570659	-0.00202198
	Pcm	-0.517492	-0.428373	-0.867788	-0.181732	-0.17998	0.272582	0.390576	-0.173986	0.010652	0.0146861	0.0317101	0.00796103	0.00795557	-0.095847	0.904302	0.0079365	-0.375562	-0.0273358	-0.132476	-0.020663	-0.0193898	0.495189	0.576396	-0.0150111
	Vcell	0.517504	0.428265	0.867581	0.181659	0.179907	-0.272603	-0.390584	0.173916	-0.0106511	-0.0146849	-0.0317074	-0.00796042	-0.00795495	0.0958392	-0.904229	-0.00793587	0.375542	0.0273038	0.132432	0.0206549	0.0193817	-0.495197	-0.576403	0.0150028
	Acell	-0.517492	-0.428373	-0.867788	-0.181732	-0.17998	0.272582	0.390576	-0.173986	0.010652	0.0146861	0.0317101	0.00796103	0.00795557	-0.095847	0.904302	0.0079365	-0.375562	-0.0273358	-0.132476	-0.020663	-0.0193898	0.495189	0.576396	-0.0150111
	pKa	10.9305	9.02051	18.2764	3.82059	3.78371	-5.43891	-7.8424	3.65752	0.335912	0.46314	1	0.251038	0.250866	2.36054	-17.9759	0.250264	7.90404	0.568206	2.77934	0.433259	0.406437	-10.1047	-11.763	0.314193
	pHext	1.34918	1.11628	2.26139	0.473442	0.468877	-0.977647	-1.35573	0.453259	15.4489	21.3202	46.0251	11.5124	11.5044	9.70289	26.7948	11.4765	0.678831	0.049332	0.239356	0.0373309	0.0350292	-1.16449	-1.35415	0.0271137
	pHint	-10.6621	-8.84982	-17.9253	-3.7599	-3.7237	5.61315	8.04744	-3.59987	-16.1216	-22.2039	-47.9525	-12.0854	-12.0772	-12.0238	-12.2631	-12.0486	-7.41611	-0.545471	-2.62297	-0.409318	-0.384197	9.77212	11.3749	-0.297803
	k	0.315527	0.357157	0.601522	0.120965	0.123566	0.321575	0.371543	0.132463	0.0129552	0.0620323	0.0761003	0.0189128	0.0206063	0.0430657	-0.116379	0.0265204	0.270163	0.147339	0.172436	0.023197	0.0253901	0.267377	0.304692	0.0329326
	Nint*	0.324833	0.36769	0.619262	0.124533	0.12721	0.331059	0.382501	0.136369	0.000957472	0.00458434	0.00562405	0.00139773	0.00152289	0.00318274	-0.00860117	0.00195994	0.560795	0.305831	0.357919	0.0481469	0.0526994	0.55501	0.632468	0.0683561
	[OGbasal]	0.0613408	0.0694357	0.116945	0.0235187	0.0240242	0.062517	0.0722307	0.0257538	0.00164766	0.00788894	0.00967812	0.00240528	0.00262065	0.00547699	-0.0148012	0.00337276	0.0579338	0.0315959	0.0369785	0.0049747	0.00544499	0.0573363	0.0653382	0.00706236

## Sheet: References
	References
