# Supplementary material for: Ranking network mechanisms by how they fit diverse experiments and deciding on E. coli's ammonium transport and assimilation network
Source: NPJ Syst Biol Appl. 2019 Apr 12;5:14. doi: 10.1038/s41540-019-0091-6 (PMC6461619; doi:10.1038/s41540-019-0091-6)
Supplement: Supplementary file 3 — Simulation Program in MATLAB [file 41540_2019_91_MOESM3_ESM.zip]

Archive with 35 entries (35 files):
- Model_MATLAB/ExecScript/Run_Kim.m
- Model_MATLAB/ExecScript/Run_Kim_VirtualMutant.m
- Model_MATLAB/ExecScript/Run_Radchenko.m
- Model_MATLAB/ExecScript/Run_Yuan.m
- Model_MATLAB/ExpData/ExpDataOfKim2012Fig2E.m
- Model_MATLAB/ExpData/ExpDataOfKim2012Fig3A.m
- Model_MATLAB/ExpData/ExpDataOfKim2012Fig3C.m
- Model_MATLAB/ExpData/ExpDataOfRadchenko2014.m
- Model_MATLAB/ExpData/ExpDataOfYuan2009.m
- Model_MATLAB/ExpData/getNH4extDependents.m
- Model_MATLAB/ExpData/Pfun.m
- Model_MATLAB/Input/interpADP.m
- Model_MATLAB/Input/interpATP.m
- Model_MATLAB/Input/interpNHxext.m
- Model_MATLAB/Input/interpOG.m
- Model_MATLAB/Model/calcAmtB_GlnKfree.m
- Model_MATLAB/Model/calcNHxsurf.m
- Model_MATLAB/Model/Model_Flux.m
- Model_MATLAB/Model/Model_ODE.m
- Model_MATLAB/Model/RPowerR.m
- Model_MATLAB/Plot/Fig3.m
- Model_MATLAB/Plot/Fig4.m
- Model_MATLAB/Plot/Fig5.m
- Model_MATLAB/Plot/Fig6.m
- Model_MATLAB/ReadMe.txt
- Model_MATLAB/RunMe.m
- Model_MATLAB/Util/modifyInitConcAndParamSet.m
- Model_MATLAB/Util/modifyInitConcAndParamSet_Kim.m
- Model_MATLAB/Util/printParamValues.m
- Model_MATLAB/Util/runSimulation.m
- Model_MATLAB/Util/runSimulation_Kim.m
- Model_MATLAB/Util/setGAresult.m
- Model_MATLAB/Util/setInitConc.m
- Model_MATLAB/Util/setParamSet.m
- Model_MATLAB/Util/setReferenceParamSet.m
