# Supplementary material for: Ranking network mechanisms by how they fit diverse experiments and deciding on E. coli's ammonium transport and assimilation network
Source: NPJ Syst Biol Appl. 2019 Apr 12;5:14. doi: 10.1038/s41540-019-0091-6 (PMC6461619; doi:10.1038/s41540-019-0091-6)
Supplement: Supplementary file 3 — Simulation Program in MATLAB [file 41540_2019_91_MOESM3_ESM.zip › Model_MATLAB/ExpData/ExpDataOfKim2012Fig3A.m]

function [Glycerol, Glucose, G6P_Gluconate] = ExpDataOfKim2012Fig3A()

% From Fig 3A (solid circle) of Kim et al, Mol Syst Biol, 2012
% Unit: microM for NH4ext, h^-1 for mu
Glycerol.WT.NH4ext( 1,1) =    4; Glycerol.WT.mu( 1,1) = 0.57;
Glycerol.WT.NH4ext( 2,1) =    6; Glycerol.WT.mu( 2,1) = 0.55;
Glycerol.WT.NH4ext( 3,1) =    8; Glycerol.WT.mu( 3,1) = 0.62;
Glycerol.WT.NH4ext( 4,1) =   12; Glycerol.WT.mu( 4,1) = 0.63;
Glycerol.WT.NH4ext( 5,1) =   20; Glycerol.WT.mu( 5,1) = 0.64;
Glycerol.WT.NH4ext( 6,1) =   30; Glycerol.WT.mu( 6,1) = 0.62;
Glycerol.WT.NH4ext( 7,1) =   42; Glycerol.WT.mu( 7,1) = 0.62;
Glycerol.WT.NH4ext( 8,1) =   80; Glycerol.WT.mu( 8,1) = 0.58;
Glycerol.WT.NH4ext( 9,1) =  160; Glycerol.WT.mu( 9,1) = 0.65;
Glycerol.WT.NH4ext(10,1) =  300; Glycerol.WT.mu(10,1) = 0.60;
Glycerol.WT.NH4ext(11,1) =  600; Glycerol.WT.mu(11,1) = 0.62;
Glycerol.WT.NH4ext(12,1) = 1000; Glycerol.WT.mu(12,1) = 0.55;

% From Fig 3A (open circle) of Kim et al, Mol Syst Biol, 2012
% Unit: microM for NH4ext, h^-1 for mu
Glycerol.deltaAmtB.NH4ext( 1,1) =    6; Glycerol.deltaAmtB.mu( 1,1) = 0.35;
Glycerol.deltaAmtB.NH4ext( 2,1) =    8; Glycerol.deltaAmtB.mu( 2,1) = 0.27;
Glycerol.deltaAmtB.NH4ext( 3,1) =   10; Glycerol.deltaAmtB.mu( 3,1) = 0.35;
Glycerol.deltaAmtB.NH4ext( 4,1) =   12; Glycerol.deltaAmtB.mu( 4,1) = 0.37;
Glycerol.deltaAmtB.NH4ext( 5,1) =   15; Glycerol.deltaAmtB.mu( 5,1) = 0.45;
Glycerol.deltaAmtB.NH4ext( 6,1) =   20; Glycerol.deltaAmtB.mu( 6,1) = 0.57;
Glycerol.deltaAmtB.NH4ext( 7,1) =   30; Glycerol.deltaAmtB.mu( 7,1) = 0.60;
Glycerol.deltaAmtB.NH4ext( 8,1) =   45; Glycerol.deltaAmtB.mu( 8,1) = 0.60;
Glycerol.deltaAmtB.NH4ext( 9,1) =   60; Glycerol.deltaAmtB.mu( 9,1) = 0.64;
Glycerol.deltaAmtB.NH4ext(10,1) =   80; Glycerol.deltaAmtB.mu(10,1) = 0.58;
Glycerol.deltaAmtB.NH4ext(11,1) =  300; Glycerol.deltaAmtB.mu(11,1) = 0.62;
Glycerol.deltaAmtB.NH4ext(12,1) =  600; Glycerol.deltaAmtB.mu(12,1) = 0.64;
Glycerol.deltaAmtB.NH4ext(13,1) =  800; Glycerol.deltaAmtB.mu(13,1) = 0.67;
Glycerol.deltaAmtB.NH4ext(14,1) =  999; Glycerol.deltaAmtB.mu(14,1) = 0.60;
Glycerol.deltaAmtB.NH4ext(15,1) = 1000; Glycerol.deltaAmtB.mu(15,1) = 0.68;

% From Fig 3A (solid triangle) of Kim et al, Mol Syst Biol, 2012
% Unit: microM for NH4ext, h^-1 for mu
Glucose.WT.NH4ext( 1,1) =    4; Glucose.WT.mu( 1,1) = 0.80;
Glucose.WT.NH4ext( 2,1) =    7; Glucose.WT.mu( 2,1) = 0.82;
Glucose.WT.NH4ext( 3,1) =   12; Glucose.WT.mu( 3,1) = 0.82;
Glucose.WT.NH4ext( 4,1) =   20; Glucose.WT.mu( 4,1) = 0.84;
Glucose.WT.NH4ext( 5,1) =   34; Glucose.WT.mu( 5,1) = 0.82;
Glucose.WT.NH4ext( 6,1) =   56; Glucose.WT.mu( 6,1) = 0.80;
Glucose.WT.NH4ext( 7,1) =   80; Glucose.WT.mu( 7,1) = 0.78;
Glucose.WT.NH4ext( 8,1) =  200; Glucose.WT.mu( 8,1) = 0.82;
Glucose.WT.NH4ext( 9,1) =  500; Glucose.WT.mu( 9,1) = 0.79;
Glucose.WT.NH4ext(10,1) =  700; Glucose.WT.mu(10,1) = 0.80;
Glucose.WT.NH4ext(11,1) = 1000; Glucose.WT.mu(11,1) = 0.82;

% From Fig 3A (open triangle) of Kim et al, Mol Syst Biol, 2012
% Unit: microM for NH4ext, h^-1 for mu
Glucose.deltaAmtB.NH4ext( 1,1) =    6; Glucose.deltaAmtB.mu( 1,1) = 0.32;
Glucose.deltaAmtB.NH4ext( 2,1) =   10; Glucose.deltaAmtB.mu( 2,1) = 0.41;
Glucose.deltaAmtB.NH4ext( 3,1) =   14; Glucose.deltaAmtB.mu( 3,1) = 0.60;
Glucose.deltaAmtB.NH4ext( 4,1) =   20; Glucose.deltaAmtB.mu( 4,1) = 0.65;
Glucose.deltaAmtB.NH4ext( 5,1) =   30; Glucose.deltaAmtB.mu( 5,1) = 0.76;
Glucose.deltaAmtB.NH4ext( 6,1) =   45; Glucose.deltaAmtB.mu( 6,1) = 0.80;
Glucose.deltaAmtB.NH4ext( 7,1) =   80; Glucose.deltaAmtB.mu( 7,1) = 0.76;
Glucose.deltaAmtB.NH4ext( 8,1) =  150; Glucose.deltaAmtB.mu( 8,1) = 0.76;
Glucose.deltaAmtB.NH4ext( 9,1) =  300; Glucose.deltaAmtB.mu( 9,1) = 0.77;
Glucose.deltaAmtB.NH4ext(10,1) =  700; Glucose.deltaAmtB.mu(10,1) = 0.82;
Glucose.deltaAmtB.NH4ext(11,1) = 1000; Glucose.deltaAmtB.mu(11,1) = 0.80;

% From Fig 3A (solid square) of Kim et al, Mol Syst Biol, 2012
% Unit: microM for NH4ext, h^-1 for mu
G6P_Gluconate.WT.NH4ext( 1,1) =    4; G6P_Gluconate.WT.mu( 1,1) = 0.82;
G6P_Gluconate.WT.NH4ext( 2,1) =    7; G6P_Gluconate.WT.mu( 2,1) = 0.86;
G6P_Gluconate.WT.NH4ext( 3,1) =   12; G6P_Gluconate.WT.mu( 3,1) = 0.85;
G6P_Gluconate.WT.NH4ext( 4,1) =   20; G6P_Gluconate.WT.mu( 4,1) = 0.88;
G6P_Gluconate.WT.NH4ext( 5,1) =   40; G6P_Gluconate.WT.mu( 5,1) = 0.92;
G6P_Gluconate.WT.NH4ext( 6,1) =   50; G6P_Gluconate.WT.mu( 6,1) = 0.88;
G6P_Gluconate.WT.NH4ext( 7,1) =   63; G6P_Gluconate.WT.mu( 7,1) = 0.90;
G6P_Gluconate.WT.NH4ext( 8,1) =  100; G6P_Gluconate.WT.mu( 8,1) = 0.92;
G6P_Gluconate.WT.NH4ext( 9,1) =  200; G6P_Gluconate.WT.mu( 9,1) = 0.88;
G6P_Gluconate.WT.NH4ext(10,1) =  500; G6P_Gluconate.WT.mu(10,1) = 0.93;
G6P_Gluconate.WT.NH4ext(11,1) =  700; G6P_Gluconate.WT.mu(11,1) = 0.90;
G6P_Gluconate.WT.NH4ext(12,1) = 1000; G6P_Gluconate.WT.mu(12,1) = 0.97;

% From Fig 3A (open square) of Kim et al, Mol Syst Biol, 2012
% Unit: microM for NH4ext, h^-1 for mu
G6P_Gluconate.deltaAmtB.NH4ext( 1,1) =    4;   G6P_Gluconate.deltaAmtB.mu( 1,1) = 0.25;
G6P_Gluconate.deltaAmtB.NH4ext( 2,1) =    4.5; G6P_Gluconate.deltaAmtB.mu( 2,1) = 0.37;
G6P_Gluconate.deltaAmtB.NH4ext( 3,1) =    6.5; G6P_Gluconate.deltaAmtB.mu( 3,1) = 0.36;
G6P_Gluconate.deltaAmtB.NH4ext( 4,1) =    9;   G6P_Gluconate.deltaAmtB.mu( 4,1) = 0.45;
G6P_Gluconate.deltaAmtB.NH4ext( 5,1) =   20;   G6P_Gluconate.deltaAmtB.mu( 5,1) = 0.60;
G6P_Gluconate.deltaAmtB.NH4ext( 6,1) =   30;   G6P_Gluconate.deltaAmtB.mu( 6,1) = 0.67;
G6P_Gluconate.deltaAmtB.NH4ext( 7,1) =   40;   G6P_Gluconate.deltaAmtB.mu( 7,1) = 0.66;
G6P_Gluconate.deltaAmtB.NH4ext( 8,1) =   54;   G6P_Gluconate.deltaAmtB.mu( 8,1) = 0.88;
G6P_Gluconate.deltaAmtB.NH4ext( 9,1) =   80;   G6P_Gluconate.deltaAmtB.mu( 9,1) = 0.90;
G6P_Gluconate.deltaAmtB.NH4ext(10,1) =  100;   G6P_Gluconate.deltaAmtB.mu(10,1) = 0.92;
G6P_Gluconate.deltaAmtB.NH4ext(11,1) =  200;   G6P_Gluconate.deltaAmtB.mu(11,1) = 0.90;
G6P_Gluconate.deltaAmtB.NH4ext(12,1) =  400;   G6P_Gluconate.deltaAmtB.mu(12,1) = 0.95;
G6P_Gluconate.deltaAmtB.NH4ext(13,1) =  500;   G6P_Gluconate.deltaAmtB.mu(13,1) = 0.88;
G6P_Gluconate.deltaAmtB.NH4ext(14,1) =  700;   G6P_Gluconate.deltaAmtB.mu(14,1) = 0.92;
G6P_Gluconate.deltaAmtB.NH4ext(15,1) = 1000;   G6P_Gluconate.deltaAmtB.mu(15,1) = 0.90;

Glycerol.WT.NH4ext = Glycerol.WT.NH4ext * 1e-3; % NH4ext in mM
Glycerol.WT.mu = Glycerol.WT.mu / 60; % mu in min^-1
Glycerol.deltaAmtB.NH4ext = Glycerol.deltaAmtB.NH4ext * 1e-3; % NH4ext in mM
Glycerol.deltaAmtB.mu = Glycerol.deltaAmtB.mu / 60; % mu in min^-1

Glucose.WT.NH4ext = Glucose.WT.NH4ext * 1e-3; % NH4ext in mM
Glucose.WT.mu = Glucose.WT.mu / 60; % mu in min^-1
Glucose.deltaAmtB.NH4ext = Glucose.deltaAmtB.NH4ext * 1e-3; % NH4ext in mM
Glucose.deltaAmtB.mu = Glucose.deltaAmtB.mu / 60; % mu in min^-1

G6P_Gluconate.WT.NH4ext = G6P_Gluconate.WT.NH4ext * 1e-3; % NH4ext in mM
G6P_Gluconate.WT.mu = G6P_Gluconate.WT.mu / 60; % mu in min^-1
G6P_Gluconate.deltaAmtB.NH4ext = G6P_Gluconate.deltaAmtB.NH4ext * 1e-3; % NH4ext in mM
G6P_Gluconate.deltaAmtB.mu = G6P_Gluconate.deltaAmtB.mu / 60; % mu in min^-1
