# Supplementary material for: Ranking network mechanisms by how they fit diverse experiments and deciding on E. coli's ammonium transport and assimilation network
Source: NPJ Syst Biol Appl. 2019 Apr 12;5:14. doi: 10.1038/s41540-019-0091-6 (PMC6461619; doi:10.1038/s41540-019-0091-6)
Supplement: Supplementary file 3 — Simulation Program in MATLAB [file 41540_2019_91_MOESM3_ESM.zip › Model_MATLAB/Model/calcAmtB_GlnKfree.m]

function  AmtB_GlnKfree = calcAmtB_GlnKfree(GlnK_OGfree, AmtBtotal, Kglnkamtb)

AmtB_GlnKfree = 0.5*( - GlnK_OGfree + AmtBtotal - Kglnkamtb ...
	+ RPowerR( (GlnK_OGfree - AmtBtotal + Kglnkamtb)*(GlnK_OGfree - AmtBtotal + Kglnkamtb) ...
	+ 4*Kglnkamtb*AmtBtotal, 0.5 ) );
