# Supplementary material for: Ranking network mechanisms by how they fit diverse experiments and deciding on E. coli's ammonium transport and assimilation network
Source: NPJ Syst Biol Appl. 2019 Apr 12;5:14. doi: 10.1038/s41540-019-0091-6 (PMC6461619; doi:10.1038/s41540-019-0091-6)
Supplement: Supplementary file 3 — Simulation Program in MATLAB [file 41540_2019_91_MOESM3_ESM.zip › Model_MATLAB/RunMe.m]

% This script runs the refined active transporter model and makes Figures 3 - 6

diary('RunMe_diary.txt'); % Save diary
tic

cd('ExecScript');

fprintf('Making Figure 3 ...\n');
Run_Yuan;

fprintf('Making Figure 4 ...\n');
Run_Kim;

fprintf('Making Figure 5 ...\n');
Run_Radchenko;

fprintf('Making Figure 6 ...\n');
Run_Kim_VirtualMutant;

cd('..');

toc
diary off;
