# Supplementary material for: Ranking network mechanisms by how they fit diverse experiments and deciding on E. coli's ammonium transport and assimilation network
Source: NPJ Syst Biol Appl. 2019 Apr 12;5:14. doi: 10.1038/s41540-019-0091-6 (PMC6461619; doi:10.1038/s41540-019-0091-6)
Supplement: Supplementary file 3 — Simulation Program in MATLAB [file 41540_2019_91_MOESM3_ESM.zip › Model_MATLAB/Util/runSimulation.m]

function [ T, Y, F ] = runSimulation(ode,odeaux,span,y0,param,options)

f = @(t,x)ode(t,x,param,odeaux);
[T, Y] = ode15s(f,span,y0,options);

n = length(T);
for i = 1:n
    F(i,:) = odeaux(T(i),Y(i,:),param);
end
