# Supplementary material for: Ranking network mechanisms by how they fit diverse experiments and deciding on E. coli's ammonium transport and assimilation network
Source: NPJ Syst Biol Appl. 2019 Apr 12;5:14. doi: 10.1038/s41540-019-0091-6 (PMC6461619; doi:10.1038/s41540-019-0091-6)
Supplement: Supplementary file 3 — Simulation Program in MATLAB [file 41540_2019_91_MOESM3_ESM.zip › Model_MATLAB/Util/setGAresult.m]

function x = setGAresult

% -------------------------------------
% The refined active transporter model
% f    : 8.695344e+00
% gamma: 0.000000e+00
% -------------------------------------

x(  1) = 1.000000e+00; %  UTase % US
x(  2) = 9.121668e-01; %  GStotal (Yuan) % Class I
x(  3) = 1.548228e+00; %  GStotal (Kim) % Class I
x(  4) = 1.686096e+00; %  GStotal (Radchenko) % Class I
x(  5) = 1.036597e+00; %  AmtBtotal (Yuan) % Class I
x(  6) = 1.122636e+00; %  AmtBtotal (Kim) % Class I
x(  7) = 1.110191e+00; %  AmtBtotal (Radchenko) % Class I
x(  8) = 1.000000e+00; %  UTP % US
x(  9) = 1.000000e+00; %  UMP % US
x( 10) = 1.000000e+00; %  PPi % US
x( 11) = 1.000000e+00; %  Pi % US
x( 12) = 1.000000e+00; %  NADPH % US
x( 13) = 1.000000e+00; %  NADP % US
x( 14) = 9.653112e-01; %  kcatutglnb % Class I
x( 15) = 9.145128e-01; %  Kutgln % Class I
x( 16) = 1.031633e+00; %  Kutiglnb % Class I
x( 17) = 9.752236e-01; %  Kutglnb % Class I
x( 18) = 1.037808e+00; %  Kutiglnbump % Class I
x( 19) = 1.043254e+00; %  Kututp % Class I
x( 20) = 9.509744e-01; %  Kutippi % Class I
x( 21) = 5.119613e-01; %  kcaturglnb % Class I
x( 22) = 2.013957e+00; %  Kurglnbump % Class I
x( 23) = 9.928270e-01; %  Kurump % Class I
x( 24) = 9.085855e-01; %  Kurgln % Class I
x( 25) = 5.421056e-01; %  kcatutglnk % Class II
x( 26) = 9.824791e-01; %  Kutiglnk % Class II
x( 27) = 1.521390e+00; %  Kutglnk % Class II
x( 28) = 7.021718e-01; %  Kutiglnkump % Class II
x( 29) = 3.147783e+00; %  kcaturglnk % Class II
x( 30) = 8.606643e-01; %  Kurglnkump % Class II
x( 31) = 9.903806e-01; %  Kglnbog1 % Class I
x( 32) = 9.186869e-01; %  Kglnbog2 % Class I
x( 33) = 9.919832e-01; %  Kglnbog3 % Class I
x( 34) = 9.651501e-01; %  Kglnbumpog1 % Class I
x( 35) = 1.010751e+00; %  Kglnbumpog2 % Class I
x( 36) = 8.864808e-01; %  Kglnbumpog3 % Class I
x( 37) = 1.904940e+00; %  Kglnkog1 % Class II
x( 38) = 1.083022e+00; %  Kglnkog2 % Class II
x( 39) = 1.038459e+00; %  Kglnkog3 % Class II
x( 40) = 1.252343e-02; %  Kglnkamtb % Class III
x( 41) = 8.366614e-01; %  Vad % Class II
x( 42) = 4.395365e-02; %  Kadgs % Class II
x( 43) = 1.140006e+00; %  Kadglnbog % Class II
x( 44) = 9.805554e-01; %  Kadgln % Class II
x( 45) = 1.000000e+00; %  a1 % US
x( 46) = 1.458116e+00; %  b1 % Class II
x( 47) = 4.953511e-01; %  c1 % Class II
x( 48) = 4.094379e-01; %  d1 % Class II
x( 49) = 1.318735e+00; %  Vdead % Class II
x( 50) = 2.222630e+00; %  Kdeadgsamp % Class II
x( 51) = 1.138487e+00; %  Kdeadglnbog % Class II
x( 52) = 4.553642e+00; %  Kdeadgln % Class II
x( 53) = 3.919415e-01; %  Kdeadglnbump % Class II
x( 54) = 1.000000e+00; %  e1 % US
x( 55) = 2.396767e-01; %  f1 % Class II
x( 56) = 4.341464e+00; %  g1 % Class II
x( 57) = 9.659694e-01; %  h1 % Class II
x( 58) = 1.000000e+00; %  i1 % US
x( 59) = 1.000000e+00; %  j1 % US
x( 60) = 1.000000e+00; %  k1 % US
x( 61) = 7.515136e-01; %  l1 % Class II
x( 62) = 9.969734e-01; %  m1 % Class II
x( 63) = 1.173367e+00; %  n1 % Class II
x( 64) = 1.469359e+00; %  o1 % Class II
x( 65) = 7.006409e-01; %  Vgdh (Yuan) % Class I
x( 66) = 9.795561e-01; %  Vgdh (Kim) % Class I
x( 67) = 1.075047e+00; %  Vgdh (Radchenko) % Class I
x( 68) = 1.621496e+00; %  Kgdhog % Class I
x( 69) = 1.000000e+00; %  Kgdhnh % US
x( 70) = 6.278361e-01; %  Kgdhglu % Class I
x( 71) = 1.214643e+00; %  Kgdhnadph % Class I
x( 72) = 8.291939e-01; %  Kgdhnadp % Class I
x( 73) = 1.000000e+00; %  Kgdheq % US
x( 74) = 4.356220e-01; %  Vgog (Yuan) % Class I
x( 75) = 1.155463e+00; %  Vgog (Kim) % Class I
x( 76) = 1.428745e+00; %  Vgog (Radchenko) % Class I
x( 77) = 1.642525e+00; %  Kgoggln % Class I
x( 78) = 9.827137e-01; %  Kgogog % Class I
x( 79) = 1.094034e+00; %  Kgognadph % Class I
x( 80) = 6.291623e-01; %  Kgogglu % Class I
x( 81) = 9.165120e-01; %  Kgognadp % Class I
x( 82) = 1.375371e+00; %  kcatgs % Class I
x( 83) = 7.544484e-01; %  Kgsatp % Class I
x( 84) = 1.006544e+00; %  Kgsglu % Class I
x( 85) = 1.000000e+00; %  Kgsnh % US
x( 86) = 1.249039e+00; %  Kgsadp % Class I
x( 87) = 1.219960e+00; %  Kgspi % Class I
x( 88) = 1.028587e+00; %  Kgsgln % Class I
x( 89) = 1.000000e+00; %  Kgseq % US
x( 90) = 1.000000e+00; %  aamp % US
x( 91) = 1.000000e+00; %  bamp % US
x( 92) = 1.000000e+00; %  camp % US
x( 93) = 1.000000e+00; %  damp % US
x( 94) = 1.000000e+00; %  n1amp % US
x( 95) = 1.000000e+00; %  n2amp % US
x( 96) = 1.636532e+00; %  kcatamtb % Class I
x( 97) = 1.000000e+00; %  Kamtbnh % US
x( 98) = 1.225496e+00; %  tau0 (Yuan WT) % Class II
x( 99) = 1.500792e+00; %  tau0 (Yuan deltaGDH) % Class II
x(100) = 6.663197e-01; %  tau0 (Yuan deltaGOGAT) % Class II
x(101) = 1.018470e+00; %  tau0 (Kim) % Class II
x(102) = 1.162431e+00; %  Kgrowthglu (Yuan) % Class II
x(103) = 6.296900e-01; %  Kgrowthglu (Kim) % Class II
x(104) = 4.796004e-01; %  Kgrowthgln (Yuan) % Class II
x(105) = 8.514995e-01; %  Kgrowthgln (Kim) % Class II
x(106) = 9.928749e-01; %  GLUdemn % Class I
x(107) = 9.939499e-01; %  GLUdemf % Class I
x(108) = 1.190338e+00; %  GLNdemn % Class I
x(109) = 1.128766e+00; %  GLNdemf % Class I
x(110) = 1.000000e+00; %  Dpsi % US
x(111) = 1.000000e+00; %  R % US
x(112) = 1.000000e+00; %  T % US
x(113) = 1.000000e+00; %  F % US
x(114) = 9.531230e-01; %  Pcm % Class II
x(115) = 1.000000e+00; %  Vcell % US
x(116) = 1.000000e+00; %  Acell % US
x(117) = 1.000000e+00; %  pKa % US
x(118) = 1.000000e+00; %  pHext % US
x(119) = 1.000000e+00; %  pHint % US
x(120) = 1.097475e+00; %  kdb % Class III
x(121) = 7.238354e-01; %  kappa % Class II
x(122) = 1.000000e+00; %  Nintstar % US
x(123) = 7.857691e-01; %  OGbasal % Class II
x(124) = 1.000000e+00; %  Vmedium % US
x(125) = 1.504401e-01; %  NHxext_Radchenko_before_upshift % Class III
x(126) = 9.056259e-01; %  GlnKtotal/AmtBtotal Ratio % Class I
