# Supplementary material for: Ranking network mechanisms by how they fit diverse experiments and deciding on E. coli's ammonium transport and assimilation network
Source: NPJ Syst Biol Appl. 2019 Apr 12;5:14. doi: 10.1038/s41540-019-0091-6 (PMC6461619; doi:10.1038/s41540-019-0091-6)
Supplement: Supplementary file 3 — Simulation Program in MATLAB [file 41540_2019_91_MOESM3_ESM.zip › Model_MATLAB/Util/setParamSet.m]

function param = setParamSet(x)

param = setReferenceParamSet();

param(2) = param(2) * x(1); % UTase
param(3) = param(3) * x(5); % AmtB
param(4) = param(4) * x(8); % UTP
param(5) = param(5) * x(9); % UMP
param(6) = param(6) * x(10); % PPi
param(7) = param(7) * x(11); % Pi
param(8) = param(8) * x(12); % NADPH
param(9) = param(9) * x(13); % NADP
param(10) = param(10) * x(14); % kcatutglnb
param(11) = param(11) * x(15); % Kutgln
param(12) = param(12) * x(16); % Kutiglnb
param(13) = param(13) * x(17); % Kutglnb
param(14) = param(14) * x(18); % Kutiglnbump
param(15) = param(15) * x(19); % Kututp
param(16) = param(16) * x(20); % Kutippi
param(17) = param(17) * x(21); % kcaturglnb
param(18) = param(18) * x(22); % Kurglnbump
param(19) = param(19) * x(23); % Kurump
param(20) = param(20) * x(24); % Kurgln
param(21) = param(21) * x(25); % kcatutglnk
param(22) = param(22) * x(26); % Kutiglnk
param(23) = param(23) * x(27); % Kutglnk
param(24) = param(24) * x(28); % Kutiglnkump
param(25) = param(25) * x(29); % kcaturglnk
param(26) = param(26) * x(30); % Kurglnkump
param(27) = param(27) * x(31); % Kglnbog1
param(28) = param(28) * x(32); % Kglnbog2
param(29) = param(29) * x(33); % Kglnbog3
param(30) = param(30) * x(34); % Kglnbumpog1
param(31) = param(31) * x(35); % Kglnbumpog2
param(32) = param(32) * x(36); % Kglnbumpog3
param(33) = param(33) * x(37); % Kglnkog1
param(34) = param(34) * x(38); % Kglnkog2
param(35) = param(35) * x(39); % Kglnkog3
param(36) = param(36) * x(40); % Kglnkamtb
param(37) = param(37) * x(41); % Vad
param(38) = param(38) * x(42); % Kadgs
param(39) = param(39) * x(43); % Kadglnbog
param(40) = param(40) * x(44); % Kadgln
param(41) = param(41) * x(45); % a1
param(42) = param(42) * x(46); % b1
param(43) = param(43) * x(47); % c1
param(44) = param(44) * x(48); % d1
param(45) = param(45) * x(49); % Vdead
param(46) = param(46) * x(50); % Kdeadgsamp
param(47) = param(47) * x(51); % Kdeadglnbog
param(48) = param(48) * x(52); % Kdeadgln
param(49) = param(49) * x(53); % Kdeadglnbump
param(50) = param(50) * x(54); % e1
param(51) = param(51) * x(55); % f1
param(52) = param(52) * x(56); % g1
param(53) = param(53) * x(57); % h1
param(54) = param(54) * x(58); % i1
param(55) = param(55) * x(59); % j1
param(56) = param(56) * x(60); % k1
param(57) = param(57) * x(61); % l1
param(58) = param(58) * x(62); % m1
param(59) = param(59) * x(63); % n1
param(60) = param(60) * x(64); % o1
param(61) = param(61) * x(65); % Vgdh
param(62) = param(62) * x(68); % Kgdhog
param(63) = param(63) * x(69); % Kgdhnh
param(64) = param(64) * x(70); % Kgdhglu
param(65) = param(65) * x(71); % Kgdhnadph
param(66) = param(66) * x(72); % Kgdhnadp
param(67) = param(67) * x(73); % Kgdheq
param(68) = param(68) * x(74); % Vgog
param(69) = param(69) * x(77); % Kgoggln
param(70) = param(70) * x(78); % Kgogog
param(71) = param(71) * x(79); % Kgognadph
param(72) = param(72) * x(80); % Kgogglu
param(73) = param(73) * x(81); % Kgognadp
param(74) = param(74) * x(82); % kcatgs
param(75) = param(75) * x(83); % Kgsatp
param(76) = param(76) * x(84); % Kgsglu
param(77) = param(77) * x(85); % Kgsnh
param(78) = param(78) * x(86); % Kgsadp
param(79) = param(79) * x(87); % Kgspi
param(80) = param(80) * x(88); % Kgsgln
param(81) = param(81) * x(89); % Kgseq
param(82) = param(82) * x(90); % aamp
param(83) = param(83) * x(91); % bamp
param(84) = param(84) * x(92); % camp
param(85) = param(85) * x(93); % damp
param(86) = param(86) * x(94); % n1amp
param(87) = param(87) * x(95); % n2amp
param(88) = param(88) * x(96); % kcatamtb
param(89) = param(89) * x(97); % Kamtbnh
param(90) = param(90) * x(98); % tau0
param(91) = param(91) * x(102); % Kgrowthglu
param(92) = param(92) * x(104); % Kgrowthgln
param(93) = param(93) * x(106); % GLUdemn
param(94) = param(94) * x(107); % GLUdemf
param(95) = param(95) * x(108); % GLNdemn
param(96) = param(96) * x(109); % GLNdemf
param(97) = param(97) * x(110); % Dpsi
param(98) = param(98) * x(111); % R
param(99) = param(99) * x(112); % T
param(100) = param(100) * x(113); % F
param(101) = param(101) * x(114); % Pcm
param(102) = param(102) * x(115); % Vcell
param(103) = param(103) * x(116); % Acell
param(104) = param(104) * x(117); % pKa
param(105) = param(105) * x(118); % pHext
param(106) = param(106) * x(119); % pHint
param(107) = param(107) * x(120); % kdb
param(108) = param(108) * x(121); % kappa
param(109) = param(109) * x(122); % Nintstar
param(110) = param(110) * x(123); % OGbasal
param(111) = param(111) * x(124); % Vmedium
param(112) = param(112) * x(125); % NHxext_Radchenko_before_upshift
